# Supplementary material for: Childhood BMI in relation to microbiota in infancy and lifetime antibiotic use
Source: Microbiome. 2017 Mar 3;5:26. doi: 10.1186/s40168-017-0245-y (PMC5335838; doi:10.1186/s40168-017-0245-y)
Supplement: Additional file 1: — Relative abundances of bacterial groups in each sample. (XLSX 316 kb) [file 40168_2017_245_MOESM1_ESM.xlsx]

## Sheet: dataforMicrobiome.txt
BMI	Antibiotic group (1=low use, 2=high use)	country	Allistipes.et.rel.	Anaerostipes.caccae.et.rel.	Anaerotruncus.colihominis.et.rel.	Anaerovorax.odorimutans.et.rel.	Bacteroides.fragilis.et.rel.	Bacteroides.ovatus.et.rel.	Bacteroides.plebeius.et.rel.	Bacteroides.splachnicus.et.rel.	Bacteroides.vulgatus.et.rel.	Bifidobacterium	Bryantella.formatexigens.et.rel.	Butyrivibrio.crossotus.et.rel.	Clostridium.cellulosi.et.rel.	Clostridium.difficile.et.rel.	Clostridium.leptum.et.rel.	Clostridium.orbiscindens.et.rel.	Clostridium..sensu.stricto.	Clostridium.sphenoides.et.rel.	Clostridium.symbiosum.et.rel.	Collinsella	Coprococcus.eutactus.et.rel.	Dorea.formicigenerans.et.rel.	Eggerthella.lenta.et.rel.	Enterobacter.aerogenes.et.rel.	Enterococcus	Escherichia.coli.et.rel.	Eubacterium.rectale.et.rel.	Faecalibacterium.prausnitzii.et.rel.	Granulicatella	Klebisiella.pneumoniae.et.rel.	Lachnobacillus.bovis.et.rel.	Lachnospira.pectinoschiza.et.rel.	Lactobacillus.gasseri.et.rel.	Lactobacillus.plantarum.et.rel.	Oceanospirillum	Oscillospira.guillermondii.et.rel.	Outgrouping.clostridium.cluster.XIVa	Parabacteroides.distasonis.et.rel.	Prevotella.melaninogenica.et.rel.	Prevotella.tannerae.et.rel.	Ruminococcus.callidus.et.rel.	Ruminococcus.gnavus.et.rel.	Ruminococcus.obeum.et.rel.	Sporobacter.termitidis.et.rel.	Staphylococcus	Streptococcus.bovis.et.rel.	Streptococcus.intermedius.et.rel.
15.7354	2	NL	0.00314	0.000878635	0.00122125	0.000957738	0.00250723	0.00514733	0.000670802	0.00988748	0.000452248	0.811895	0.00240927	0.00203488	0.00131592	0.00132755	0.000940222	0.00213173	0.00237022	0.0014656	0.00252859	0.00111679	0.00169002	0.00190375	0.00125651	0.00179107	0.000872772	0.0243779	0.000871781	0.00227957	7.01708e-05	0.00271827	0.000751482	0.00173401	0.00347049	0.0016572	0.00998488	0.00169054	0.00168015	0.00257656	0.00106694	0.000932547	0.00124669	0.00101058	0.00319656	0.00211655	0.00275633	0.0073913	0.000939726
16.3694	2	NL	0.00288598	0.0011391	0.00166846	0.00124199	0.0023853	0.00362301	0.000868599	0.00919545	0.000521162	0.717997	0.00403044	0.00362504	0.00180774	0.00180314	0.00121786	0.00286265	0.00313012	0.00199578	0.00395572	0.00698368	0.00313181	0.00302209	0.00111968	0.00181498	0.00197092	0.00105149	0.0017065	0.00267149	0.000817337	0.000646515	0.00106048	0.00359845	0.00197862	0.00204938	0.0010266	0.00226624	0.00228942	0.0025951	0.00136227	0.00120365	0.00171429	0.00154022	0.00566794	0.00273675	0.000451734	0.0400404	0.0278573
16.3769	1	NL	0.0016105	0.00046849	0.000599957	0.000536503	0.00120159	0.002502	0.000835237	0.00552561	0.000882537	0.558265	0.00449501	0.00560006	0.00088418	0.000883245	0.000971732	0.00104621	0.00122066	0.000738989	0.00261456	0.000529731	0.00414403	0.00203159	0.000493439	0.00277887	0.0109795	0.0158681	0.00162952	0.00147684	0.000161857	0.00380511	0.000430634	0.00323132	0.000605412	0.000701072	0.00425262	0.000849397	0.000928691	0.00123312	0.000531114	0.000768322	0.000625364	0.000990257	0.00410409	0.00105274	0.0250062	0.106472	0.0416412
13.7329	2	NL	0.00221114	0.000869683	0.00122911	0.000904366	0.00155772	0.00275268	0.000595457	0.011056	0.000343396	0.731739	0.00256634	0.00189182	0.00131673	0.0169194	0.00090783	0.00211344	0.0024163	0.00149674	0.00247307	0.000797806	0.0016602	0.00191321	0.000894049	0.000977818	0.10551	0.000767347	0.000868156	0.00197449	0.009608	0.000476276	0.00088261	0.00177781	0.00457271	0.00127946	0.00401785	0.00169525	0.00165727	0.00177902	0.00102039	0.000730424	0.001275	0.000980389	0.00322571	0.00204382	0.00102718	0.00264577	0.00139967
13.3531	1	NL	0.0016927	0.000713754	0.00099941	0.000759194	0.00111388	0.00165781	0.000477722	0.00372934	0.000272651	0.585497	0.00252702	0.00246193	0.00108868	0.00105133	0.00072255	0.0017272	0.00363462	0.00120733	0.00221381	0.242232	0.0021596	0.00182124	0.0166257	0.000404098	0.000707605	0.000621974	0.0010155	0.00172779	6.86998e-05	0.000238008	0.000600676	0.00188379	0.00101103	0.00114991	0.00141499	0.00136862	0.00138167	0.00130235	0.000830239	0.000592473	0.00102838	0.000874931	0.00304164	0.00165887	0.00573191	0.0193469	0.0106048
16.1521	2	NL	0.00201318	0.000924499	0.000972712	0.000581015	0.00137725	0.00169231	0.00049423	0.00402744	0.000449868	0.372476	0.00338113	0.00268186	0.00482119	0.00108594	0.000624015	0.00133462	0.00156017	0.00262462	0.0104038	0.183455	0.00174916	0.00184655	0.006102	0.00613826	0.00730638	0.0708218	0.00293834	0.00147982	0.000161644	0.00649277	0.000640741	0.00403584	0.0581054	0.00539108	0.00367208	0.00107156	0.00128423	0.00173107	0.00064522	0.000631947	0.000825144	0.00134123	0.00245495	0.00167962	0.000269401	0.0507642	0.0123013
16.4366	1	NL	0.00191844	0.000744795	0.0010069	0.000770692	0.00152593	0.00255036	0.000541681	0.00627256	0.000361673	0.551916	0.00859252	0.0121887	0.00144107	0.00124576	0.000750531	0.00170775	0.00202477	0.00129939	0.00235734	0.00360641	0.00881175	0.0032117	0.000917945	0.000534556	0.0472182	0.00727462	0.000925491	0.00195095	0.0020932	0.00103757	0.000750087	0.00183174	0.00190319	0.0183416	0.00126455	0.00142333	0.00144214	0.00157861	0.000871303	0.00078053	0.00103971	0.00138042	0.00305108	0.00165838	0.0020597	0.123179	0.0211836
14.3316	2	NL	0.00176847	0.000527257	0.000811482	0.000594661	0.00125723	0.00240624	0.000409658	0.00563918	0.000251922	0.653582	0.00151994	0.00117015	0.000833641	0.00132728	0.000579379	0.00152847	0.00152941	0.00101538	0.00160952	0.208032	0.00104216	0.00193531	0.0155472	0.010032	0.00240295	0.00309155	0.000547588	0.00139	0.00014307	0.00582812	0.000502239	0.00111204	0.00079406	0.00146525	0.0019573	0.0011258	0.00109801	0.0014167	0.000668903	0.000557797	0.000830926	0.000662227	0.00205461	0.00138607	0.000124888	0.000822556	0.000675688
16.0602	2	NL	0.00398142	0.00120236	0.00166786	0.00126622	0.00301885	0.00467606	0.00098379	0.00771811	0.000604017	0.579124	0.00347577	0.0031773	0.00179633	0.00636242	0.00128915	0.00377966	0.00419071	0.00196877	0.00333719	0.031577	0.00239152	0.00253343	0.00395343	0.000726193	0.147539	0.00102799	0.00117888	0.00277915	0.0126822	0.000397877	0.00102156	0.00250714	0.00689533	0.0125532	0.00261888	0.00251844	0.00222267	0.00318567	0.00143651	0.00141325	0.00173859	0.00131059	0.00426808	0.00288421	0.000400015	0.0205403	0.00308857
14.7213	1	NL	0.00179427	0.000914655	0.00123006	0.000924022	0.00121945	0.00127193	0.000569739	0.00273123	0.00030543	0.684955	0.00523842	0.00532739	0.00151345	0.00145062	0.000960401	0.00212315	0.0029675	0.00149131	0.00264981	0.000895497	0.00430086	0.00232543	0.0127652	0.0013286	0.0203943	0.00137689	0.000940983	0.00217697	0.00104438	0.000884211	0.000734977	0.00183237	0.00182742	0.00130456	0.000807352	0.00170607	0.00168103	0.00127366	0.00103781	0.000631497	0.00127027	0.00102795	0.00329947	0.00213639	0.000333384	0.0312368	0.0150934
14.5988	2	NL	0.002007	0.00063044	0.000910959	0.000676351	0.001588	0.00298336	0.000468279	0.00545781	0.000314688	0.594624	0.00176498	0.00137298	0.000957972	0.00108095	0.000665359	0.00157655	0.00175646	0.00108882	0.00184197	0.306576	0.00118615	0.0013873	0.00197449	0.000700706	0.000445843	0.00405906	0.000637855	0.00154982	6.01574e-05	0.000532301	0.000569794	0.00128802	0.000975984	0.00206002	0.00177098	0.00125965	0.00125426	0.00176735	0.000764448	0.00065768	0.000936948	0.000776142	0.00237221	0.00157309	0.00020168	0.0021545	0.00159544
14.0458	1	NL	0.00226103	0.000677294	0.00100352	0.000745143	0.00138584	0.00245082	0.000701932	0.00536931	0.00029312	0.606798	0.00192429	0.00156153	0.00107036	0.00240744	0.000744144	0.00174124	0.00190013	0.00120889	0.00202358	0.232343	0.00130975	0.00152412	0.00565922	0.00585749	0.0443999	0.00119038	0.000701667	0.00171794	0.000352632	0.00170929	0.00060622	0.00141246	0.0013175	0.00162191	0.00143907	0.00139066	0.00136569	0.00195591	0.000835755	0.000641228	0.0010671	0.000797908	0.00259233	0.00172439	0.000187692	0.00454491	0.000690112
15.3856	2	NL	0.00245747	0.000759168	0.00104138	0.000801448	0.00179744	0.0035612	0.000575894	0.00838263	0.000374445	0.861968	0.00239809	0.00168184	0.00113644	0.00117416	0.000797198	0.00182191	0.00199858	0.00125836	0.00256232	0.000845754	0.00160613	0.0019339	0.000748663	0.00194233	0.000561943	0.000710565	0.00111467	0.00174194	5.74144e-05	0.000796323	0.000677831	0.00220493	0.000983316	0.00136385	0.00372469	0.00148782	0.00148799	0.00206004	0.000936245	0.000835377	0.00107313	0.0010337	0.00352289	0.00179717	0.000283702	0.004967	0.0103594
14.898	1	NL	0.00318921	0.00089019	0.00128421	0.000995974	0.0257564	0.00509847	0.000803771	0.0141893	0.000534112	0.724343	0.00345122	0.0113973	0.00137807	0.00204055	0.000918821	0.00215919	0.00237509	0.00164093	0.00356137	0.000818711	0.00198638	0.00357688	0.000908213	0.0039747	0.000762588	0.0010267	0.00114221	0.0021136	0.000111421	0.0014864	0.000864483	0.00315842	0.00308577	0.0467032	0.000928658	0.00187792	0.00222614	0.00265507	0.00109925	0.00108771	0.0013922	0.00202853	0.0048036	0.00210046	0.000339956	0.011359	0.00717638
16.0299	1	NL	0.00281311	0.0008148	0.00106082	0.000840388	0.00218041	0.00430453	0.000631664	0.0098507	0.000448658	0.803016	0.00352468	0.00313036	0.0012339	0.00141478	0.000825832	0.00184369	0.00211352	0.0013092	0.00248291	0.00137829	0.00236757	0.00349295	0.00132847	0.0199133	0.00320647	0.000874817	0.00093614	0.00177846	0.000200249	0.00669345	0.00108034	0.00182656	0.0010565	0.00116991	0.00365702	0.00155182	0.00149602	0.00246664	0.000909583	0.000944442	0.00108991	0.00103698	0.003191	0.00181948	0.000237232	0.0179724	0.00528536
15.7278	1	NL	0.00364526	0.000673109	0.000783195	0.000590403	0.00295167	0.000613634	0.000353782	0.0032624	0.000177255	0.00559037	0.00441179	0.00496636	0.00120822	0.00300113	0.00603371	0.00135843	0.0448239	0.000971305	0.00172725	0.000712573	0.0036739	0.00174034	0.00035554	0.229577	0.10923	0.0425155	0.000989911	0.00151318	0.0263503	0.14624	0.000526562	0.00160172	0.00763398	0.00136942	0.000384506	0.00118256	0.00184375	0.00114018	0.000643722	0.000385171	0.000836986	0.00206834	0.002127	0.00221681	0.00605635	0.0385437	0.0105962
14.7056	2	NL	0.00298901	0.000878159	0.00123088	0.000935816	0.0023359	0.00452391	0.000713902	0.0118619	0.00045076	0.686018	0.00285588	0.00236113	0.00136286	0.00131676	0.000919083	0.00214971	0.00236643	0.00149099	0.00257156	0.00163154	0.00201804	0.00205421	0.0010897	0.00128868	0.129432	0.000785275	0.00100346	0.00260369	0.00397905	0.000649534	0.000971575	0.00194494	0.00535287	0.00168791	0.0129304	0.00250034	0.00169699	0.00234385	0.00103857	0.000970179	0.00129467	0.00102561	0.00329074	0.00204506	0.00141266	0.0141851	0.00326628
16.7352	2	NL	0.00108892	0.00282564	0.00114889	0.00122297	0.000619346	0.000751982	0.000316497	0.0013025	0.000173739	0.0938569	0.0257627	0.0102575	0.0012104	0.00597802	0.00071865	0.00119183	0.00140652	0.00782945	0.0179817	0.000548836	0.00723831	0.0538869	0.00344318	0.000203899	0.141245	0.000516261	0.00116125	0.00166854	0.00862993	0.000142218	0.000796779	0.0136173	0.00580142	0.150884	0.000417884	0.00185051	0.0110744	0.000794166	0.000563257	0.00039068	0.00086038	0.0300992	0.0256802	0.00120369	0.000232914	0.186563	0.0149692
14.7946	2	NL	0.00348711	0.00168016	0.00147098	0.00115125	0.00203074	0.00333761	0.000772723	0.00719443	0.000470722	0.772257	0.00296323	0.00240796	0.00156208	0.00178323	0.00103207	0.00240217	0.007393	0.00167205	0.00290232	0.00110061	0.00202505	0.00229401	0.000962081	0.000728708	0.037698	0.00116776	0.00261426	0.00252245	0.0077938	0.000390496	0.000993003	0.00264045	0.00334616	0.00145578	0.0016585	0.00223305	0.00197429	0.00270244	0.00115901	0.00104037	0.00143892	0.0012284	0.003786	0.00233599	0.000859772	0.00920753	0.0038527
15.3359	2	NL	0.0040919	0.000869437	0.00125532	0.000978852	0.00261996	0.00365568	0.000759904	0.00630576	0.00047522	0.789001	0.00330111	0.00230392	0.00137636	0.00133993	0.000938491	0.00218282	0.00243861	0.00151039	0.00315787	0.00196808	0.00230707	0.00243281	0.000894371	0.00109028	0.00488314	0.00292687	0.0014774	0.00201546	0.00156017	0.000430866	0.000779942	0.00300331	0.00148793	0.00130202	0.00186127	0.00172146	0.00175728	0.00541159	0.00106414	0.000979508	0.00128267	0.00123758	0.00458946	0.00205601	0.000566949	0.0175352	0.023592
19.997	2	NL	0.00336219	0.00121495	0.00165463	0.00117169	0.000978107	0.00108246	0.000686123	0.00182753	0.000357377	0.00735674	0.00630739	0.00965041	0.00200191	0.00458887	0.00139194	0.00267706	0.092559	0.00192003	0.003705	0.000891267	0.00612009	0.00322858	0.000691444	0.00100501	0.253053	0.0010617	0.00223222	0.00273101	0.0471781	0.000882073	0.000985287	0.00347986	0.0479918	0.00174906	0.000731693	0.00234372	0.00225738	0.00146188	0.00126205	0.000744168	0.00172837	0.00134082	0.00514511	0.00261129	0.00101262	0.166925	0.0384667
15.2479	2	NL	0.00129404	0.000422839	0.000562893	0.000424055	0.00101148	0.00100674	0.000256881	0.0027685	0.00014147	0.411917	0.00366004	0.00478336	0.00089754	0.00094808	0.000589936	0.000958618	0.00117446	0.000683979	0.00167421	0.00039936	0.00315157	0.00152958	0.000286511	0.0149495	0.0305209	0.240461	0.000955832	0.00105472	0.00455641	0.0189274	0.000349779	0.00183063	0.00198198	0.00196529	0.000673927	0.000779496	0.000844054	0.000692448	0.000469652	0.000312213	0.000594111	0.000685388	0.00246426	0.0012114	0.0163688	0.0528173	0.0277068
15.7475	2	NL	0.00296784	0.00103048	0.00140822	0.00106416	0.00217969	0.00369302	0.000767064	0.00661515	0.000489063	0.68921	0.00579643	0.00618077	0.00164152	0.00417043	0.00104604	0.00237796	0.00263501	0.00171365	0.00305956	0.00120591	0.00473047	0.00280717	0.000849941	0.000851184	0.00084556	0.00161186	0.00129957	0.00243973	0.000259247	0.000491447	0.000918298	0.00249258	0.00200937	0.0411692	0.00315191	0.00198572	0.00189714	0.00257905	0.00116858	0.00119719	0.00144933	0.00118763	0.00409348	0.00227322	0.00567238	0.0500024	0.0203007
15.3728	2	NL	0.00283649	0.00113619	0.00170482	0.00124586	0.00220978	0.00360852	0.000881465	0.00635725	0.000555783	0.730592	0.00347739	0.00277548	0.00176807	0.00188164	0.00124773	0.00287461	0.00470973	0.00200948	0.0033837	0.00111028	0.00246122	0.00259631	0.00097561	0.0010166	0.0470223	0.00105871	0.00122551	0.00277389	0.000820009	0.000575801	0.000968514	0.00235118	0.00236291	0.0589898	0.00151026	0.00259512	0.00225501	0.00241463	0.00144969	0.00121234	0.00173683	0.00131944	0.00435078	0.0027983	0.000305308	0.0112998	0.00348252
14.5482	1	NL	0.00288577	0.000934325	0.00131227	0.00104451	0.00292538	0.00371987	0.000759271	0.00620616	0.000567793	0.763244	0.00399899	0.00323639	0.00149145	0.00141882	0.00100407	0.00227345	0.00284383	0.00159568	0.00345589	0.000897085	0.00316697	0.00293786	0.0024728	0.000904859	0.00253297	0.000894282	0.00171414	0.0023295	0.000230855	0.000467207	0.000823808	0.0034927	0.00130661	0.00136657	0.00546558	0.0017966	0.00185826	0.00242698	0.00114893	0.0013153	0.00135582	0.00135268	0.00507977	0.00215647	0.000526766	0.0172747	0.0305746
17.4477	1	NL	0.00335123	0.00118257	0.00166095	0.00127814	0.00302298	0.00521917	0.00095071	0.00946922	0.000692075	0.755479	0.00360556	0.00261255	0.00175963	0.00444068	0.00122036	0.0028919	0.00356263	0.00201719	0.00341671	0.00141361	0.00222713	0.00257033	0.0196126	0.0168741	0.0233262	0.00114375	0.00114734	0.00266303	0.000982977	0.00580754	0.00139452	0.00235637	0.00206775	0.00179279	0.0034623	0.00240424	0.00224698	0.00320963	0.00142001	0.00152418	0.00172576	0.00138204	0.00436231	0.00280074	0.00034914	0.0039677	0.000986693
15.8168	2	NL	0.00166629	0.00165373	0.0014039	0.00121336	0.00108697	0.0014212	0.000552646	0.00244057	0.000313703	0.2584	0.0306401	0.0261249	0.00253665	0.00260326	0.00123876	0.00205327	0.00236387	0.00181308	0.0187878	0.000934062	0.0305226	0.0147019	0.000548044	0.000397362	0.0012851	0.00128132	0.0131536	0.00258861	0.000263305	0.000279907	0.00125821	0.0136173	0.00248768	0.001464	0.00106395	0.0016705	0.00326885	0.0012903	0.000951428	0.000702971	0.00136596	0.00613572	0.0321234	0.00190964	0.000861678	0.141262	0.120548
20.3933	1	NL	0.00496851	0.00450285	0.000973439	0.000702881	0.00449706	0.0457076	0.0179583	0.00756715	0.00099306	0.462653	0.0276272	0.00200619	0.00114123	0.00107256	0.000773487	0.00179458	0.00170542	0.0165021	0.0603035	0.0020103	0.00162104	0.0303982	0.000451406	0.000549054	0.000422697	0.000791568	0.00113177	0.00587492	5.03857e-05	0.000252109	0.0009157	0.00202439	0.000862629	0.000934343	0.000547819	0.00188262	0.00259718	0.00610623	0.000801707	0.00513078	0.00143779	0.0017693	0.00518485	0.0017773	0.000245039	0.00338269	0.00252862
13.7485	2	NL	0.00242314	0.000859501	0.00108886	0.000800023	0.00250182	0.00230348	0.000534825	0.00449113	0.00036445	0.494458	0.00224565	0.0017251	0.00119951	0.00172166	0.000974326	0.00179713	0.00244118	0.00123693	0.00210571	0.000762835	0.00164456	0.00159579	0.003435	0.000618246	0.335308	0.000674822	0.000771326	0.00177919	0.0183004	0.000316189	0.000601888	0.00166978	0.0114218	0.00178581	0.00161018	0.00163032	0.00140392	0.0018066	0.000878003	0.000804394	0.00115502	0.000818055	0.00273705	0.00175431	0.000203096	0.00341428	0.00197238
17.4702	2	NL	0.00137002	0.00121241	0.00123351	0.000814166	0.00076897	0.000890944	0.000445273	0.00199746	0.000234229	0.0289586	0.00996332	0.0116884	0.00199245	0.00195081	0.00169673	0.00174106	0.00292984	0.00133767	0.00247121	0.000872088	0.00954383	0.00291564	0.000910798	0.000239445	0.506193	0.000713964	0.00112753	0.00219577	0.0440948	0.000191548	0.000714968	0.00250805	0.0180097	0.00522914	0.000485532	0.00192001	0.00141155	0.000981599	0.000822896	0.000508234	0.00137903	0.000860101	0.00316178	0.00194622	0.000645731	0.104637	0.0255881
13.7969	2	NL	0.00327716	0.000846808	0.00114634	0.000893993	0.00218073	0.00423438	0.000676433	0.00835268	0.000453162	0.84142	0.00251604	0.00194652	0.00129076	0.00127593	0.00090787	0.00226374	0.00222219	0.00138297	0.00252032	0.000999634	0.00173135	0.002322	0.00103009	0.00199076	0.000874299	0.000749927	0.000993179	0.00194683	6.44175e-05	0.000929768	0.000759941	0.00187421	0.00106678	0.00128738	0.00402913	0.00160896	0.00168758	0.00289183	0.00105564	0.00101534	0.00115569	0.00102772	0.00330426	0.00197057	0.000559079	0.0088809	0.00985094
15.616	2	NL	0.0037611	0.000953609	0.00118454	0.00091917	0.00233386	0.00405343	0.00525126	0.0076319	0.000457842	0.822374	0.00362887	0.00274867	0.00131111	0.00120691	0.00084781	0.00204331	0.00228891	0.0015318	0.00307325	0.0010093	0.00238624	0.00274513	0.000834364	0.000912478	0.00127095	0.00222769	0.000929391	0.00215046	8.28763e-05	0.00053082	0.000760585	0.00223945	0.00139907	0.00123898	0.00443026	0.00161078	0.00188268	0.00314394	0.00100224	0.00181913	0.00121816	0.00191508	0.00363789	0.00196181	0.00197765	0.0150369	0.00257354
13.7485	1	NL	0.00215751	0.000865741	0.00116872	0.000871896	0.00156564	0.00233634	0.000595735	0.00396384	0.000356843	0.479918	0.0130737	0.0143321	0.00174789	0.00133221	0.000873524	0.0019927	0.00227444	0.00147956	0.00327743	0.000902787	0.00976105	0.00358276	0.000713726	0.000975133	0.00119908	0.0027776	0.00163539	0.00221433	8.39425e-05	0.000714036	0.000821157	0.00319504	0.00111273	0.00227952	0.00246679	0.00158425	0.00163903	0.00179204	0.000992711	0.000788524	0.00118871	0.00119736	0.00467103	0.00193672	0.00284625	0.172168	0.0472517
18.786	2	NL	0.00164489	0.000754702	0.00136635	0.000742478	0.00107847	0.00175169	0.000468617	0.00341222	0.000273555	0.447003	0.00237624	0.00207454	0.00105756	0.00540628	0.000792413	0.00460673	0.010541	0.00157307	0.0027943	0.135128	0.00162434	0.00233847	0.00820489	0.0020353	0.142584	0.000701686	0.000858882	0.00166209	0.00261795	0.000808166	0.000573509	0.00170408	0.00341696	0.00384414	0.00133746	0.00185055	0.00138074	0.00134675	0.000810917	0.000598096	0.00101898	0.00184713	0.00276723	0.00182565	0.000583896	0.0192837	0.00675954
16.1247	1	NL	0.00171568	0.000576128	0.000809769	0.000600902	0.00123174	0.00217125	0.000418282	0.00606215	0.000274139	0.623232	0.00477573	0.00658034	0.00106676	0.000862118	0.000612284	0.00138666	0.00153246	0.00100079	0.00202756	0.039955	0.00432743	0.00201993	0.000725274	0.000650978	0.00131254	0.00050552	0.00104181	0.00145591	0.000426273	0.000296391	0.000534896	0.00193787	0.000809042	0.00131207	0.00361569	0.00110484	0.00112883	0.00130202	0.000680893	0.000577323	0.000833373	0.000788256	0.00289833	0.00133108	0.000117069	0.115555	0.0254734
14.5383	2	NL	0.00251942	0.000762564	0.00111864	0.000815413	0.00161957	0.00289803	0.000570767	0.00831209	0.000341418	0.857321	0.00291783	0.00229639	0.00121816	0.00124783	0.000803721	0.00191379	0.00342271	0.00135887	0.00226573	0.000667546	0.00247013	0.00183671	0.000577691	0.000611923	0.00874412	0.000733009	0.000825952	0.00183593	0.00026187	0.000329205	0.000679807	0.00165619	0.00124124	0.00327584	0.00305667	0.0015267	0.00151486	0.0028456	0.000918816	0.000779519	0.00116069	0.000876771	0.00296574	0.0018507	0.000260628	0.0123907	0.00511568
17.4643	2	NL	0.0247352	0.000490952	0.000527204	0.000466602	0.0879809	0.0457076	0.00311555	0.032783	0.00275163	0.00395143	0.00166143	0.000794687	0.000634984	0.000590613	0.000465291	0.00090034	0.126283	0.000670142	0.00222594	0.00030466	0.00137853	0.00145052	0.000218053	0.00023033	0.000320224	0.0405055	0.00145009	0.000847839	3.25725e-05	0.000432015	0.000328216	0.0030519	0.000486698	0.000538666	0.000251499	0.000726733	0.000810693	0.0969366	0.00043022	0.0076645	0.000545015	0.000762161	0.00386664	0.000867588	0.000581881	0.0179354	0.0504528
17.422	1	NL	0.00848339	0.00059116	0.000684678	0.000517971	0.00247609	0.006877	0.0196575	0.00833424	0.0508774	0.317682	0.0120221	0.0123081	0.00135959	0.000797553	0.00119489	0.00107529	0.00116688	0.000848275	0.00504322	0.00192465	0.0116541	0.00481624	0.000966698	0.0612617	0.000507526	0.00167052	0.00358989	0.00127979	4.7168e-05	0.0394352	0.000562849	0.00779174	0.00103721	0.000648873	0.000597975	0.000863302	0.00115087	0.00703576	0.00057899	0.0165087	0.000658182	0.00165109	0.00929196	0.0010401	0.00518389	0.0703688	0.0840475
12.586	2	NL	0.0027473	0.000831828	0.00123635	0.000905373	0.00170747	0.00240352	0.00060501	0.00711618	0.000363696	0.499043	0.00258223	0.0022548	0.00131682	0.00148228	0.000907496	0.002105	0.00244762	0.00147543	0.00248824	0.000816551	0.00179882	0.00190325	0.000802615	0.00433723	0.0999118	0.115243	0.000890237	0.00216554	0.00620423	0.00513373	0.000720307	0.00181835	0.00367148	0.117461	0.00206903	0.00197236	0.00166179	0.00238037	0.00101754	0.000773938	0.00127991	0.000973366	0.00323249	0.0020411	0.00272108	0.0121508	0.00351152
15.8601	2	NL	0.0247352	0.00041593	0.000422246	0.00031352	0.0192791	0.00174426	0.008581	0.032783	0.000167274	0.0942531	0.0102637	0.0130656	0.000938465	0.000456776	0.000339627	0.000711673	0.000994624	0.00058911	0.00167243	0.000236213	0.0107512	0.00215411	0.000175244	0.000107529	0.000463057	0.00798917	0.00102005	0.000931478	3.31629e-05	8.92578e-05	0.000361103	0.00219948	0.019753	0.000428	0.000221282	0.000567569	0.000611814	0.0969366	0.000331987	0.0029927	0.000439793	0.000861445	0.00280448	0.000685168	0.00032648	0.111865	0.0424056
15.0542	2	NL	0.0024226	0.00133275	0.00242316	0.00143826	0.00102112	0.001158	0.000701921	0.00172357	0.000354902	0.0173688	0.00362178	0.00326178	0.00193238	0.0155515	0.0015868	0.00267145	0.126283	0.00188172	0.00355783	0.00495845	0.0028869	0.00240477	0.000810619	0.000818109	0.464485	0.00129473	0.00115525	0.00336147	0.0330022	0.000776079	0.000907797	0.00254055	0.0188195	0.0048096	0.000759987	0.00240824	0.00208619	0.0018806	0.00126265	0.000751726	0.00218531	0.00121497	0.00449008	0.00263364	0.00136696	0.0151421	0.00581505
18.944	2	NL	0.00232449	0.00115692	0.000992569	0.000754588	0.00161205	0.00255605	0.00063831	0.00705754	0.000409644	0.663578	0.00363586	0.00180462	0.00117474	0.00179269	0.00082783	0.00173106	0.00219535	0.00215199	0.00342135	0.00214699	0.00410624	0.00237416	0.000757613	0.00620148	0.0726385	0.00819811	0.00120098	0.00173686	0.00347615	0.00211341	0.000671257	0.00320779	0.00238765	0.00147082	0.00625054	0.00141501	0.00188541	0.00198287	0.000845812	0.000647061	0.00102884	0.00104073	0.0327568	0.00174434	0.000298403	0.0185813	0.0234856
13.6108	2	NL	0.00354448	0.00099551	0.0014682	0.0010725	0.00219616	0.00564795	0.000845085	0.00827398	0.000627138	0.597878	0.00321779	0.00299104	0.00164645	0.00264022	0.00109257	0.00252659	0.00286786	0.00177153	0.00292786	0.00359939	0.00236773	0.00229341	0.000790656	0.000957181	0.150762	0.00109301	0.00101521	0.0023588	0.011038	0.000392105	0.000883355	0.00206806	0.00578226	0.043137	0.000999922	0.0021041	0.00196039	0.0035398	0.00785361	0.000993521	0.00151382	0.00113809	0.00376476	0.00240921	0.000308127	0.0186912	0.00260837
13.8067	2	NL	0.00132318	0.000707097	0.000859532	0.000598975	0.000919095	0.00151559	0.000382086	0.00383628	0.000235202	0.421103	0.0232843	0.0330979	0.00240392	0.000822542	0.000768823	0.00135398	0.00149578	0.00119022	0.00168796	0.000523363	0.0262719	0.00547396	0.000391026	0.000345135	0.000904696	0.0068919	0.00111659	0.00193061	6.17039e-05	0.000193807	0.000880843	0.00121765	0.000897886	0.000900261	0.00126224	0.00108346	0.00104151	0.00105347	0.000638601	0.000477834	0.000837589	0.000632093	0.00207167	0.00128747	0.00161958	0.14422	0.11531
16.7057	1	NL	0.00233169	0.00121439	0.00134714	0.00163562	0.00135996	0.00232621	0.000642769	0.00456223	0.00036353	0.42287	0.00740524	0.00217387	0.00145949	0.00143465	0.00101832	0.00262711	0.00253912	0.00216608	0.00422382	0.0533354	0.00506367	0.0118845	0.00471859	0.000854079	0.00771553	0.00134602	0.0155612	0.00257461	0.000165352	0.00046287	0.00169893	0.0136173	0.00158671	0.131261	0.00435287	0.00217221	0.0101342	0.0018521	0.00109127	0.000764047	0.00139312	0.0143793	0.00911137	0.00225787	0.000219083	0.0013832	0.00127794
16.1941	2	NL	0.00189172	0.00330245	0.00077771	0.000849277	0.000838692	0.000985608	0.00683478	0.00158951	0.0104956	0.0800476	0.00998393	0.00505907	0.00337483	0.00160178	0.00302392	0.00132853	0.0031651	0.00154482	0.0138404	0.00200208	0.0114208	0.0152556	0.000426137	0.000236186	0.00372729	0.0426017	0.0117401	0.00144694	0.000186366	0.00990806	0.00105888	0.0136173	0.000757962	0.00084733	0.000376314	0.00120616	0.00269927	0.00140886	0.000623153	0.00358931	0.000805692	0.00453152	0.0221642	0.00139415	0.0194279	0.15004	0.200599
15.8636	1	NL	0.0019292	0.00426457	0.0012691	0.000917135	0.00109488	0.00154322	0.000669686	0.00358808	0.000452971	0.341301	0.00634124	0.0104823	0.00193535	0.00766772	0.00102424	0.00502474	0.00925942	0.00156647	0.0026787	0.133201	0.00574021	0.0178256	0.0179402	0.000848527	0.0225207	0.00106238	0.00123409	0.00285397	0.00110269	0.000360617	0.000994077	0.00204478	0.00180759	0.00136079	0.000690893	0.00210952	0.00173011	0.0014866	0.00103042	0.000728896	0.00132461	0.00109093	0.00333817	0.00230908	0.00161347	0.199998	0.00411642
16.8055	2	NL	0.00458708	0.000658525	0.000826356	0.000630401	0.00203544	0.00389568	0.0193529	0.00732561	0.0243872	0.536757	0.0159727	0.0204329	0.00176826	0.000898166	0.000741761	0.00138522	0.00151909	0.00109075	0.00200174	0.000679633	0.0127169	0.0249699	0.000711122	0.000802511	0.00766227	0.040538	0.00108664	0.00155387	0.000236339	0.000469254	0.0008581	0.0017736	0.000860273	0.000882347	0.00245579	0.00113525	0.00111528	0.00352444	0.000684872	0.00886262	0.000837089	0.000764956	0.00276082	0.00140307	0.00368807	0.10032	0.0201781
14.9825	1	NL	0.00216051	0.000395546	0.000557501	0.000417671	0.00182417	0.00117413	0.000263137	0.00402048	0.000147012	0.206412	0.0016106	0.00170924	0.000700456	0.000587998	0.00468923	0.000977256	0.00106475	0.000676693	0.00126222	0.000440303	0.00114301	0.00100276	0.00036879	0.175447	0.000569975	0.280079	0.000592448	0.000961428	4.71707e-05	0.106098	0.000352979	0.0010655	0.000513171	0.00203202	0.00239448	0.000778696	0.00104729	0.000753161	0.000466673	0.000314828	0.000576713	0.000917182	0.00165839	0.00100182	0.000155945	0.0113597	0.00813672
16.5096	1	NL	0.00193304	0.000841416	0.00112375	0.000811864	0.00133274	0.00225773	0.000542307	0.00577358	0.000352473	0.507239	0.0157597	0.017211	0.00215121	0.00109806	0.000915522	0.00185662	0.00201268	0.00145079	0.00245256	0.000974509	0.0137067	0.00420954	0.000645451	0.000514172	0.00149279	0.000832062	0.001217	0.00238302	9.05267e-05	0.000286084	0.000884231	0.00198222	0.00110082	0.0149791	0.00177242	0.00152186	0.00144635	0.00147135	0.000871766	0.000707566	0.00113008	0.000913409	0.00323911	0.00176869	0.00123781	0.159953	0.0204197
14.4116	2	NL	0.00277056	0.000892861	0.00128403	0.000964275	0.00201195	0.00371391	0.000664217	0.00755319	0.000388619	0.614106	0.00292533	0.00279358	0.00147062	0.00140971	0.00101687	0.00223589	0.00250825	0.00154359	0.0027465	0.146374	0.00211353	0.00234175	0.00195982	0.00094399	0.00214769	0.00631434	0.00103516	0.00234275	0.000303567	0.000856417	0.0007788	0.00203865	0.00153063	0.00154784	0.00296419	0.00185257	0.00180222	0.00226571	0.00108956	0.00085873	0.00131746	0.00113481	0.00352277	0.00222545	0.0356761	0.0256288	0.0135078
15.4074	1	NL	0.00630971	0.00117636	0.00178549	0.00132521	0.00262543	0.00416979	0.0196575	0.00511641	0.0241386	0.163008	0.0037107	0.00333769	0.00190767	0.0018563	0.00131537	0.00310208	0.00364258	0.00217264	0.00365908	0.472146	0.00258155	0.00291411	0.010696	0.000479827	0.00242398	0.00202144	0.00135762	0.00425469	0.000234926	0.000379827	0.00107241	0.00271068	0.00560226	0.0193439	0.00100958	0.00248235	0.00242077	0.00586957	0.00150064	0.00951574	0.00183916	0.00150161	0.00479692	0.00301178	0.000603774	0.0358341	0.0111983
14.4917	1	NL	0.00198151	0.000695635	0.000927122	0.000732231	0.00176589	0.00315907	0.000470301	0.00776387	0.000275823	0.612498	0.00408941	0.00489285	0.00137343	0.00107087	0.000950448	0.00162151	0.00180521	0.0011297	0.00268976	0.00174814	0.00380013	0.00228216	0.000612895	0.00118352	0.00208373	0.00175257	0.00141222	0.00173914	0.000110029	0.000560602	0.00058096	0.00268302	0.0239824	0.00103551	0.0107695	0.00132373	0.00137233	0.00152552	0.00080933	0.00060857	0.000970355	0.00103679	0.00398734	0.00167961	0.00950798	0.0726051	0.049901
17.152	1	NL	0.00265204	0.000628276	0.000892348	0.000654108	0.00526575	0.00640149	0.0143866	0.00479651	0.0204898	0.332485	0.00561959	0.00601517	0.00112187	0.00141564	0.000663962	0.00154887	0.00279825	0.00113534	0.00204	0.111314	0.00432459	0.00182915	0.00360179	0.000424287	0.0807009	0.01833	0.000916678	0.00217757	0.00347963	0.00199336	0.000580015	0.00158406	0.00207877	0.0715783	0.000632013	0.00139607	0.00121558	0.00240304	0.000732878	0.00573536	0.000941665	0.000777459	0.00255413	0.00149498	0.000142475	0.0807189	0.0190449
15.4861	2	NL	0.00266765	0.00106141	0.00154717	0.00116592	0.00177634	0.00302734	0.000760061	0.00586846	0.000432034	0.603744	0.00417406	0.00359719	0.00188186	0.0020143	0.00129726	0.00265027	0.00302526	0.00187736	0.00404488	0.00152909	0.00332668	0.00293091	0.000802295	0.000814541	0.134537	0.000972784	0.00160042	0.00257703	0.00730619	0.000412714	0.000927931	0.00379896	0.0035808	0.00163501	0.00177419	0.00213934	0.00213792	0.00214906	0.00130214	0.000935176	0.00159606	0.00139889	0.00595556	0.00257754	0.00111791	0.0216003	0.033936
17.8062	1	NL	0.00107221	0.00148929	0.000680706	0.00135731	0.000829012	0.000952308	0.000318507	0.00271929	0.000181444	0.338837	0.0217139	0.00513715	0.000913517	0.0409464	0.000588523	0.00189197	0.00554766	0.00114127	0.0248732	0.00182404	0.0255846	0.0538869	0.00579376	0.000212831	0.118056	0.000416594	0.00194302	0.00117687	0.00302325	0.000133503	0.00096114	0.0136173	0.00428372	0.000890929	0.000716365	0.0011723	0.0110744	0.00084535	0.000691146	0.000370154	0.000703455	0.0209912	0.0637862	0.0012769	0.000200471	0.0429859	0.0208221
18.5803	1	NL	0.00195967	0.00088428	0.00107824	0.000922186	0.00131384	0.00214837	0.0027587	0.00618532	0.00481609	0.438523	0.00742596	0.00302398	0.0015301	0.00205681	0.00111276	0.00183314	0.00199426	0.0012892	0.00824467	0.0039569	0.00530598	0.00577254	0.000548091	0.000848703	0.00059275	0.00213498	0.00747188	0.0018028	8.46136e-05	0.000948334	0.000708174	0.0136173	0.00368704	0.00118682	0.000717239	0.00147691	0.00200787	0.00143521	0.000880926	0.00134168	0.00111286	0.00333753	0.0154381	0.00176199	0.00027225	0.0356662	0.160323
15.7278	1	NL	0.00105927	0.000537441	0.000708414	0.000508265	0.000708334	0.000895535	0.000345059	0.00229394	0.000199797	0.451581	0.0171041	0.0227321	0.00146444	0.000701981	0.00054198	0.001193	0.00128007	0.000954074	0.00142969	0.000460473	0.0146611	0.00290561	0.000357491	0.000257279	0.000652004	0.000528097	0.000673955	0.00163551	4.19602e-05	0.000176149	0.000605868	0.00106871	0.000787634	0.000754243	0.000700813	0.000950913	0.000928414	0.000883505	0.00056391	0.000374736	0.000726978	0.000541211	0.00183831	0.00114272	0.0186942	0.216736	0.0283398
17.4519	2	NL	0.00182885	0.000772816	0.00105231	0.000767912	0.00126266	0.00171986	0.000500849	0.00508179	0.000284017	0.492975	0.00246258	0.0023766	0.00116784	0.0100657	0.000822469	0.00180585	0.0044394	0.00125626	0.00236088	0.000673262	0.00193137	0.00185095	0.000588371	0.000401123	0.196441	0.00278856	0.000997692	0.00174598	0.00484147	0.000249514	0.000624961	0.00206037	0.0070069	0.105697	0.0018403	0.00167901	0.00142161	0.00155575	0.00085984	0.000594324	0.00109271	0.000893782	0.00333668	0.00174016	0.000274317	0.0267191	0.014522
15.4361	2	NL	0.00228684	0.000925416	0.00132066	0.000976498	0.00144053	0.00227839	0.00062636	0.00443529	0.000357387	0.632963	0.0045261	0.00478782	0.00152803	0.00138247	0.000966089	0.00226335	0.00249834	0.00170676	0.00326339	0.167301	0.00332826	0.00265163	0.0089016	0.000727715	0.000773069	0.000836251	0.00133374	0.00227727	7.07033e-05	0.000391619	0.000841459	0.00290941	0.00703893	0.00203253	0.00372529	0.00181853	0.00183893	0.00177207	0.00109745	0.000768022	0.00135844	0.00121192	0.0045496	0.00220296	0.000416559	0.00899324	0.0296955
15.5044	2	NL	0.00290604	0.00121064	0.00178377	0.00131772	0.00163456	0.00236942	0.000872359	0.0057112	0.000587764	0.765004	0.00420828	0.00427483	0.00195715	0.00188008	0.00130642	0.00303802	0.00337895	0.00224183	0.00364433	0.00126041	0.00387991	0.00393034	0.00253099	0.000999295	0.00935898	0.00145149	0.0012745	0.00298064	0.000268949	0.00057691	0.00106216	0.00250684	0.00351206	0.015171	0.00388975	0.00246699	0.00240632	0.00239052	0.00147301	0.00107266	0.00182432	0.00140633	0.00484388	0.0029978	0.000649219	0.0345796	0.00363564
15.1506	2	NL	0.00177332	0.000692127	0.00103447	0.000759774	0.00113752	0.00184547	0.000500496	0.00533281	0.000290725	0.761226	0.00274234	0.00320681	0.00112956	0.00109201	0.000741828	0.00178	0.0019345	0.0012454	0.00243246	0.000640971	0.00220646	0.00187474	0.000534593	0.000435675	0.00195963	0.00100725	0.00104442	0.00167617	8.36466e-05	0.000247903	0.000609355	0.00223454	0.010034	0.00125626	0.00122515	0.00140866	0.0014195	0.00134898	0.000855569	0.000603635	0.00106648	0.00093249	0.0037928	0.0017105	0.00158764	0.0623487	0.0182877
15.4528	2	NL	0.00143421	0.000670548	0.000940803	0.000686169	0.000838644	0.00124897	0.000484718	0.00327458	0.000343319	0.420863	0.00393409	0.00455477	0.00108804	0.00226533	0.000716973	0.00159875	0.00177861	0.00133255	0.00252764	0.00055876	0.0030986	0.00271276	0.0010486	0.000311046	0.248934	0.000599678	0.000887511	0.00152984	0.008249	0.000194555	0.00056997	0.00224995	0.00805411	0.0092665	0.000745956	0.00129031	0.00136329	0.00105949	0.000762008	0.000512463	0.000967579	0.00109146	0.0861755	0.00153663	0.000142017	0.0575798	0.013505
15.52	2	NL	0.00110694	0.000751683	0.000846667	0.000665112	0.000581253	0.000734565	0.000364193	0.00158726	0.00018992	0.154029	0.0272553	0.0330979	0.00285564	0.000826089	0.000692417	0.00139615	0.00153405	0.00130856	0.00203024	0.000515292	0.025058	0.0469715	0.000352527	0.000262492	0.00143447	0.000513654	0.00190357	0.00213599	0.000125149	0.000155891	0.00166666	0.00190306	0.000908055	0.000902214	0.000592198	0.00112866	0.00114739	0.000807717	0.00066186	0.000417236	0.00085894	0.000758372	0.0028062	0.00133589	0.000131478	0.393981	0.041765
17.5	2	NL	0.00502869	0.000669654	0.000973215	0.000733172	0.00462449	0.00744886	0.00829316	0.0094856	0.00380209	0.610176	0.00545244	0.00808804	0.00124452	0.00168002	0.000729757	0.00168277	0.00185826	0.00121373	0.00204526	0.000665188	0.00538772	0.00266256	0.00203369	0.00043564	0.00294963	0.00238839	0.000773074	0.00172103	0.000530821	0.000266426	0.000633586	0.00152081	0.00101451	0.00119423	0.000857488	0.00133715	0.0013383	0.0182583	0.000819995	0.00273583	0.00101315	0.000904493	0.00268946	0.00161445	0.0133147	0.100132	0.0174192
16.948	2	NL	0.0020849	0.000977507	0.00146114	0.00105432	0.00121934	0.00186648	0.000660285	0.00355493	0.000349863	0.277437	0.00648355	0.00723692	0.00179614	0.00180634	0.00119155	0.00247809	0.00798616	0.00175409	0.00300249	0.000877136	0.00425339	0.00263317	0.000904652	0.0098181	0.135742	0.00122424	0.00115631	0.00261157	0.00672088	0.00691743	0.000883031	0.002275	0.0581054	0.00151557	0.00155643	0.00197351	0.00194296	0.00164786	0.00118	0.000745935	0.0014951	0.00114652	0.00393422	0.00238472	0.0027026	0.0978032	0.0253493
14.3495	2	NL	0.00190706	0.000837764	0.00152503	0.000881036	0.00104068	0.00139033	0.000547003	0.00369991	0.000291535	0.778386	0.00230576	0.0020041	0.00125513	0.00220411	0.000926276	0.00202354	0.00457651	0.00141131	0.00266986	0.00235513	0.00159845	0.00201132	0.00076175	0.000756955	0.00104282	0.000749245	0.000827212	0.00188407	0.000127392	0.00034337	0.000740942	0.00166061	0.0182297	0.0893284	0.00116798	0.00169301	0.00162601	0.00143796	0.000968047	0.00061474	0.00131862	0.000908546	0.00306903	0.00196321	0.000504354	0.00551121	0.00107618
15.5556	2	NL	0.00259856	0.000750402	0.00101329	0.000782651	0.00214476	0.00376573	0.000689026	0.00606028	0.00058126	0.312927	0.00201823	0.00151813	0.00114473	0.00225371	0.000887491	0.00171637	0.00766708	0.0012296	0.00207674	0.0133094	0.00130019	0.00165184	0.000689047	0.0790583	0.119435	0.0545275	0.000712955	0.00164064	0.0147235	0.10435	0.000588725	0.00152533	0.00549472	0.0146243	0.00235812	0.00149579	0.0046469	0.00208032	0.000866378	0.000897013	0.00106769	0.00103385	0.00262047	0.00224522	0.000440535	0.0019838	0.00284345
16.2894	1	NL	0.00159208	0.000892071	0.0012173	0.000896553	0.000790991	0.000849786	0.000542728	0.00120664	0.000280636	0.00395143	0.00281129	0.00245057	0.00142795	0.0409464	0.00109132	0.00207443	0.0102981	0.00146279	0.00252989	0.0010202	0.00193222	0.00247158	0.000528503	0.079935	0.179716	0.101231	0.00114741	0.00458158	0.0295446	0.104791	0.000717765	0.00194758	0.0089285	0.00126446	0.000600484	0.00167887	0.00328038	0.00114086	0.000980491	0.000587021	0.00132354	0.000993687	0.00343943	0.00261498	0.0103965	0.0225472	0.00931337
15.9978	1	NL	0.00185608	0.00073611	0.00104881	0.000793311	0.00132085	0.0020248	0.000513001	0.0057773	0.000288638	0.657798	0.00599018	0.00799956	0.00135022	0.00108847	0.000902417	0.0018013	0.00215471	0.0012984	0.00248451	0.000631682	0.00547957	0.00260214	0.000542096	0.000901452	0.000659017	0.000664142	0.00122531	0.00188415	7.66734e-05	0.000562739	0.000670251	0.00222646	0.00147176	0.00199786	0.00284487	0.00143307	0.00146215	0.00139386	0.000862621	0.000602703	0.00108466	0.00105114	0.00345856	0.00173991	0.00332024	0.102023	0.0281203
18.6281	2	NL	0.00213342	0.000947208	0.00168763	0.00100521	0.00125163	0.00184844	0.000656147	0.00414234	0.000365567	0.668632	0.00284826	0.00231821	0.0014892	0.0028881	0.00101723	0.00253956	0.00289268	0.00167089	0.00306482	0.000834253	0.00197921	0.00214506	0.00245984	0.00052657	0.163046	0.00085775	0.000992087	0.00226024	0.0142692	0.000324232	0.000808578	0.00201518	0.0068159	0.0016054	0.00327233	0.00195311	0.00186431	0.00154667	0.00113664	0.000784831	0.00143708	0.00150335	0.0035522	0.00229692	0.000534331	0.00620261	0.0023481
15.122	2	NL	0.00177007	0.00086429	0.00113929	0.000857015	0.0010619	0.00157647	0.000530436	0.00452697	0.00029556	0.582049	0.00246683	0.00195559	0.00122356	0.0138701	0.000856357	0.00197274	0.0248173	0.00137377	0.00271804	0.000776394	0.00179342	0.00193632	0.016295	0.000475791	0.190399	0.000714815	0.00105576	0.0018324	0.00726504	0.000272016	0.00070993	0.00235611	0.00506164	0.00140048	0.00186804	0.00157877	0.00178848	0.00133613	0.000930235	0.000622602	0.00118197	0.000995889	0.00365953	0.00190448	0.0133766	0.0139434	0.0115811
13.9998	1	NL	0.00118105	0.00172219	0.000806551	0.00323863	0.000538298	0.00059617	0.000465261	0.000989739	0.000328728	0.0635011	0.0229994	0.00866361	0.00110564	0.0409464	0.000614915	0.00176609	0.00159823	0.00288106	0.0191479	0.00206594	0.00970913	0.0373318	0.00405052	0.000221637	0.000698399	0.000532411	0.00150277	0.00145709	0.00023712	0.000181922	0.000542952	0.0136173	0.000798707	0.00097846	0.000423728	0.0012764	0.0110744	0.000793858	0.000651645	0.000417551	0.00085367	0.0501143	0.0271846	0.00141195	0.00028337	0.166891	0.0410471
15.4528	2	NL	0.00212398	0.000874973	0.00129609	0.000967045	0.00140726	0.00224629	0.000629069	0.00619072	0.000367352	0.666875	0.00307602	0.00253888	0.00148373	0.00442789	0.00104084	0.00222902	0.00269966	0.00156545	0.00310388	0.00137446	0.0022164	0.0023498	0.0007237	0.000557029	0.0601706	0.000832145	0.00175743	0.00206839	0.00253477	0.000402041	0.000771693	0.00288765	0.00220798	0.00130685	0.000957169	0.00177563	0.00182881	0.00164691	0.00105694	0.000783262	0.00135274	0.00120067	0.00447451	0.0021292	0.0115536	0.0311086	0.033318
14.5833	1	NL	0.00195452	0.000628492	0.000930154	0.00101841	0.00155424	0.0029316	0.00048432	0.00816442	0.000286	0.784767	0.00202928	0.00162874	0.00101722	0.00201335	0.000679272	0.00161068	0.00205058	0.00111351	0.00195073	0.103685	0.00142275	0.00149959	0.00130287	0.00062966	0.00150028	0.000588151	0.000741702	0.00161018	0.000147216	0.000291148	0.00055236	0.00149638	0.000929749	0.00103649	0.00370068	0.00128833	0.0012791	0.00154894	0.000782496	0.000627212	0.000971461	0.000773246	0.00261363	0.00156883	0.00167723	0.00390875	0.00377377
16.8776	1	NL	0.0139265	0.000495855	0.000708311	0.0005282	0.00463117	0.00921324	0.0196575	0.012721	0.0915346	0.255989	0.00274816	0.00199352	0.000802776	0.00077624	0.00138897	0.00120574	0.00144491	0.000843989	0.00248852	0.000534374	0.00220374	0.00173965	0.000330847	0.0863432	0.0103449	0.0045304	0.0013657	0.00115848	0.000437023	0.0579641	0.000424724	0.00308481	0.0581054	0.0495195	0.00159256	0.00105342	0.00103371	0.0117763	0.000582362	0.0179952	0.000732087	0.00085676	0.00408069	0.0011585	0.00787687	0.0117956	0.0218912
14.7917	1	NL	0.00234197	0.00129923	0.000621338	0.000475643	0.00198401	0.00271391	0.000973688	0.00332106	0.000632397	0.453513	0.00751406	0.00318923	0.000746891	0.00183198	0.000487814	0.00170551	0.00197905	0.00437842	0.00333695	0.1459	0.00890449	0.0146333	0.00850568	0.00908116	0.000410992	0.015868	0.00106769	0.00197569	3.59398e-05	0.00813903	0.000617567	0.00288311	0.0350666	0.00669961	0.000722851	0.00100335	0.00284444	0.0020539	0.000513639	0.000684159	0.000737497	0.00201146	0.0683122	0.0011277	0.000343632	0.0566915	0.0102062
13.43	1	NL	0.000862368	0.012991	0.000525844	0.000777091	0.000548362	0.000865066	0.000253467	0.00236168	0.000152702	0.138813	0.0201922	0.0100399	0.00119233	0.000792184	0.000404645	0.000895709	0.00100971	0.0105079	0.0123854	0.0308226	0.0421011	0.0538869	0.00268573	0.000356012	0.0533784	0.00032419	0.0079044	0.00105102	0.00420636	0.000144211	0.00218222	0.0120982	0.00213007	0.000541287	0.000434644	0.000721605	0.0110744	0.000707318	0.000422747	0.000304095	0.000548395	0.0319199	0.0966661	0.000848184	0.000171363	0.104678	0.046498
14.8837	2	NL	0.00273622	0.00122782	0.0018438	0.00133413	0.00176975	0.00288868	0.000864969	0.00774253	0.000481075	0.817594	0.00358548	0.00280327	0.00194124	0.00189081	0.00130693	0.00316577	0.00343006	0.00222525	0.00372165	0.0215081	0.00240852	0.0028217	0.00122634	0.00160014	0.00322672	0.00114353	0.00133993	0.00294103	0.000577432	0.000645349	0.00111844	0.00269543	0.00174847	0.00213965	0.00132748	0.00252184	0.00249289	0.00209971	0.00151207	0.00102648	0.00190709	0.00142554	0.0048562	0.00302816	0.000370421	0.00343599	0.0052595
15.9722	2	NL	0.00170458	0.000616839	0.000900797	0.000676251	0.000991675	0.00152586	0.000453337	0.00372803	0.000271421	0.488954	0.00563918	0.00799882	0.00115141	0.00120699	0.000688999	0.00152012	0.00176085	0.00108156	0.00188202	0.000576886	0.00723053	0.00192191	0.00174826	0.000532911	0.0937515	0.000739048	0.000754271	0.00160459	0.00691406	0.000226844	0.000586381	0.00142631	0.00355321	0.000942217	0.000798916	0.00123295	0.00122108	0.0012451	0.000731442	0.000545905	0.000922045	0.000759764	0.00243327	0.0014568	0.00203847	0.15836	0.0223554
15.2829	1	NL	0.00241807	0.000803422	0.00119188	0.000887275	0.00170252	0.00261036	0.000652016	0.00675831	0.000415633	0.617663	0.00258169	0.00205832	0.00124619	0.0271693	0.00083774	0.00200251	0.0117835	0.00141429	0.00241844	0.143814	0.00195132	0.00193779	0.00110353	0.000725673	0.00712362	0.00110537	0.000873932	0.00199201	0.000358966	0.000357131	0.000702785	0.00183336	0.00126	0.0746497	0.00438933	0.00182303	0.00158766	0.00167788	0.00096461	0.000796775	0.00121109	0.00094313	0.0031613	0.00192883	0.000859164	0.00614202	0.00356236
16.7361	1	NL	0.0247352	0.000423924	0.000624555	0.000476694	0.0130965	0.0243502	0.0196575	0.0321652	0.0918369	0.423731	0.0019242	0.00157646	0.000760352	0.000655494	0.0013334	0.0164088	0.00120197	0.000752293	0.00154747	0.0117301	0.00179103	0.00133574	0.00552805	0.000286924	0.000746838	0.000398517	0.000621725	0.00107874	0.000196783	0.000157457	0.000369996	0.0013161	0.000623162	0.000639094	0.000629713	0.00425755	0.000915901	0.0622833	0.000530108	0.0179952	0.00066444	0.000766011	0.00206661	0.00352902	0.00353613	0.0131358	0.00813563
14.6103	2	NL	0.00150116	0.00301043	0.00113508	0.000812381	0.000722727	0.000817687	0.000477491	0.00139772	0.00024458	0.200641	0.00768348	0.002067	0.00122191	0.0250615	0.00109489	0.00263679	0.0125419	0.00300923	0.00516159	0.180763	0.00891801	0.0292538	0.00921394	0.000797838	0.00937986	0.00691716	0.00208798	0.00180863	0.000481219	0.00104306	0.000785803	0.00486865	0.00111882	0.00140654	0.000559327	0.00155703	0.00641754	0.00109858	0.000873423	0.000527746	0.00118874	0.0402866	0.0460362	0.00210735	0.00665763	0.00654689	0.0149879
16.5286	1	NL	0.00172479	0.000583368	0.000836099	0.000683194	0.00120978	0.00238344	0.00138929	0.00524698	0.00151652	0.738346	0.00233511	0.00207283	0.000944145	0.000996459	0.000642901	0.00143882	0.00640262	0.0010079	0.00218464	0.000596854	0.00177771	0.00161086	0.000576201	0.000761763	0.0466873	0.0274961	0.00096136	0.00138976	0.00141733	0.00240929	0.000517169	0.00200669	0.00131312	0.0263595	0.00164713	0.0011673	0.00118117	0.0013375	0.000708869	0.00114878	0.00086355	0.000833109	0.00313748	0.00146743	0.000575003	0.0126098	0.0179767
16.062	1	NL	0.00298208	0.000476703	0.000673065	0.000495694	0.0921889	0.0457076	0.000969089	0.0161983	0.000831771	0.363634	0.00250606	0.00335148	0.000807651	0.00743943	0.00053397	0.0011829	0.0646443	0.000824145	0.00139822	0.000979683	0.00258689	0.00137885	0.00348755	0.000439711	0.121016	0.000738792	0.000545877	0.00116018	0.0033234	0.000311889	0.000427302	0.00108355	0.00362912	0.000811601	0.00099336	0.000954521	0.00092151	0.0041174	0.000559047	0.00190311	0.000707082	0.000538095	0.00183408	0.00112851	0.00231157	0.0579371	0.0110962
16.64	1	NL	0.000986519	0.000631113	0.000746138	0.000558853	0.000758735	0.000566417	0.000303099	0.000964352	0.0001621	0.0546667	0.0215584	0.0274958	0.00215013	0.00113331	0.000863774	0.00129542	0.126283	0.00108254	0.00269042	0.00074001	0.0156299	0.0050379	0.000307817	0.00026621	0.00360361	0.000531948	0.00261576	0.0021468	0.00072017	0.000152437	0.000735734	0.0032697	0.000929625	0.000756504	0.000389222	0.000991819	0.00116577	0.000754862	0.000556201	0.000351025	0.000760715	0.00093151	0.00419128	0.00112974	0.00842112	0.226072	0.0722979
15.128	1	NL	0.00167328	0.000616934	0.000794563	0.000628029	0.00135993	0.00217483	0.00044474	0.006449	0.000291265	0.602442	0.00373764	0.00353336	0.00114872	0.000926572	0.000811853	0.00136394	0.00149364	0.000966349	0.00289884	0.000640398	0.00301007	0.00253647	0.000655621	0.0026434	0.00250492	0.000907724	0.00249231	0.00134901	0.000121979	0.000645968	0.00057483	0.00352497	0.00137475	0.0010066	0.00205784	0.00110804	0.00144602	0.00149136	0.000647525	0.000637442	0.000816797	0.00134787	0.00453242	0.00130389	0.00479242	0.0866357	0.0618833
15.0348	2	Fin	0.00129771	0.00388067	0.00106438	0.000698533	0.000944211	0.000782808	0.000600077	0.00131568	0.00262785	0.00395143	0.00375429	0.00206887	0.00174189	0.00136468	0.00138779	0.00205578	0.00207571	0.0165021	0.0603035	0.000429562	0.00115869	0.0024871	0.00056434	0.0455224	0.0211175	0.0974249	0.000952664	0.00253327	0.00189402	0.0146029	0.00102094	0.00178294	0.00100043	0.0231048	0.000325879	0.0021428	0.00153983	0.000867177	0.00146148	0.000394798	0.00116405	0.00101002	0.00643137	0.00227051	0.00063289	0.203524	0.000881732
19.8847	2	Fin	0.00335729	0.0046215	0.00192824	0.00220508	0.00281613	0.00232243	0.00170162	0.00310152	0.119855	0.0331507	0.00424316	0.00311367	0.00399693	0.00264501	0.003112	0.011054	0.00418995	0.00678592	0.0165635	0.000859372	0.00444532	0.0102056	0.00265806	0.0127433	0.00340964	0.0240063	0.00193504	0.00471381	0.000270659	0.00913026	0.00164773	0.00339	0.00196002	0.0277622	0.000652209	0.00718764	0.00488287	0.00206524	0.00287394	0.00282006	0.00227959	0.0501143	0.0146818	0.00465059	0.000331812	0.0577602	0.00143194
16.6872	2	Fin	0.00260069	0.00492396	0.00121178	0.00153221	0.160203	0.00630333	0.00128452	0.0021146	0.0841903	0.00776734	0.00391708	0.00201875	0.0022243	0.00174684	0.00159185	0.00961707	0.00258269	0.00507657	0.0124758	0.00062091	0.00353247	0.0280484	0.00118315	0.0348656	0.00125782	0.0819143	0.00535682	0.00300272	0.00677105	0.0501525	0.00112358	0.00231989	0.00123364	0.001851	0.000413332	0.00289261	0.00327993	0.00144931	0.00210006	0.00203746	0.00142616	0.039625	0.0181314	0.00316375	0.000238627	0.175417	0.00230514
17.2101	2	Fin	0.00186186	0.00634778	0.000994752	0.000783127	0.0175937	0.00241671	0.000729055	0.00171556	0.00303738	0.517329	0.00218193	0.00151123	0.00213312	0.00182913	0.00188892	0.00775652	0.00211237	0.00768709	0.0156903	0.000492322	0.0579864	0.0199193	0.00125739	0.0015094	0.000711499	0.00158691	0.00139038	0.00243192	0.00010135	0.000906248	0.000864842	0.00160612	0.000973345	0.00973618	0.000363729	0.00279137	0.0110744	0.00103821	0.00146879	0.000518232	0.00115516	0.00236039	0.0784682	0.00558296	0.000170388	0.00378161	0.000778041
14.4598	2	Fin	0.00447432	0.00248274	0.000834487	0.000590678	0.00802909	0.00598129	0.00164615	0.00266023	0.605856	0.217191	0.00143986	0.00128406	0.00154117	0.00118546	0.00101201	0.00172356	0.00175275	0.00155261	0.0235709	0.00594917	0.00117328	0.00170998	0.000572899	0.000797079	0.000686991	0.00736106	0.00335976	0.00212755	9.25999e-05	0.000490401	0.00071742	0.00113837	0.000839201	0.0026059	0.000313396	0.00181417	0.00108702	0.00605182	0.00126059	0.0092971	0.000960758	0.000794017	0.00347096	0.00177345	0.000432388	0.0013073	0.000493007
14.5383	2	Fin	0.00238764	0.00242845	0.00128953	0.00128593	0.00518611	0.0016522	0.00126932	0.00235841	0.0286426	0.548109	0.00257919	0.00431645	0.00220113	0.0409464	0.00152469	0.0027162	0.00649592	0.00489247	0.00605532	0.000922805	0.00267143	0.0104086	0.00123427	0.00141504	0.020751	0.0286081	0.00152364	0.00815786	0.00188189	0.00102179	0.0015749	0.00224698	0.00130044	0.00204417	0.000481343	0.00281827	0.00290136	0.00159042	0.00193445	0.00119477	0.00155971	0.0247785	0.00951132	0.00943647	0.000228398	0.0100217	0.000557147
15.9901	1	Fin	0.00895364	0.00222755	0.00134743	0.000982811	0.00466091	0.00550159	0.0103224	0.00462665	0.0420551	0.347526	0.00298302	0.00210001	0.00226716	0.00197424	0.00159044	0.00283095	0.00538361	0.00230281	0.00643272	0.000607239	0.00381628	0.00278259	0.00108531	0.00133888	0.000953741	0.00460107	0.00119904	0.00349823	0.000121001	0.000891071	0.00126658	0.00205141	0.0013733	0.0515048	0.000516402	0.00297749	0.0018804	0.00328532	0.00733629	0.00262178	0.00158069	0.00120738	0.101751	0.00282875	0.000331268	0.00397918	0.000535349
14.4675	2	Fin	0.00359964	0.012991	0.000874882	0.000592434	0.00226076	0.0128516	0.00148795	0.0024452	0.610729	0.158368	0.027549	0.00250973	0.00145823	0.00120288	0.0010218	0.00180722	0.00183598	0.001608	0.00428139	0.000382493	0.00198344	0.00169215	0.000612948	0.000801315	0.000688352	0.000963812	0.00079242	0.0020993	0.000107957	0.000466087	0.000813642	0.00118331	0.0015786	0.00674053	0.000328498	0.00189764	0.00115028	0.00170417	0.00148347	0.00443896	0.00101028	0.000801164	0.0681449	0.00183805	0.000175554	0.00255565	0.000399091
21.2246	2	Fin	0.00327149	0.00323507	0.00177402	0.00176001	0.00259929	0.00208531	0.00118578	0.00299745	0.0165154	0.498597	0.00391949	0.00286154	0.00390126	0.0264976	0.002675	0.00374301	0.00538225	0.00587218	0.00840384	0.000967871	0.00362599	0.00779973	0.00216297	0.00172887	0.021458	0.00247823	0.00342039	0.00434406	0.0113246	0.00109157	0.00152234	0.00284016	0.00185347	0.185999	0.000742241	0.00397445	0.0035523	0.00288968	0.00267862	0.000738049	0.00209643	0.0263553	0.0113624	0.00363556	0.000868047	0.0096128	0.00175745
15.7466	2	Fin	0.0109788	0.000790333	0.000922989	0.000646524	0.153246	0.0141012	0.00221629	0.00349145	0.164963	0.32824	0.00154777	0.00142736	0.0016187	0.00129122	0.00126703	0.00193829	0.0019638	0.00150478	0.00247715	0.00244437	0.00103134	0.00172675	0.000871007	0.00111816	0.000817718	0.00222488	0.000711012	0.00224494	0.000268528	0.000537417	0.000788903	0.00133171	0.00218746	0.0130857	0.000347274	0.00203651	0.0012376	0.0969366	0.00146936	0.00241011	0.00153609	0.000840983	0.00418927	0.00187579	0.000192168	0.0102315	0.000361271
16.1745	2	Fin	0.00439585	0.00143591	0.00163563	0.00111583	0.247908	0.0182755	0.00254073	0.0040101	0.0780338	0.358458	0.00257877	0.00249407	0.00297278	0.00224573	0.00214175	0.0034285	0.00344799	0.00261006	0.0046492	0.0168152	0.00180325	0.00292152	0.00107582	0.00157139	0.00160978	0.0230569	0.00126772	0.00401237	0.000363913	0.000959894	0.00138071	0.00206615	0.0017048	0.0518107	0.00066223	0.00368346	0.00206424	0.00462286	0.00307604	0.00238964	0.00191318	0.00124245	0.005809	0.00331901	0.000587125	0.0103543	0.000637807
14.8854	2	Fin	0.00274379	0.0050265	0.00199465	0.00267365	0.00213657	0.0019226	0.00104662	0.00298109	0.00286678	0.549344	0.00431371	0.00321302	0.00672974	0.0202022	0.00400294	0.00435064	0.00454424	0.00714164	0.0112217	0.0145427	0.0049566	0.0103203	0.00169767	0.00291316	0.00125371	0.0185211	0.00229098	0.0048801	0.000170957	0.00188157	0.00175665	0.00334098	0.00202819	0.0291428	0.000853607	0.00438601	0.00457765	0.00188796	0.00299115	0.000734495	0.00234154	0.0376395	0.0150579	0.00406549	0.000373774	0.0507397	0.00136162
14.4676	1	Fin	0.00186113	0.00213871	0.00123961	0.000888534	0.00193962	0.00141179	0.000726793	0.00194158	0.00441482	0.766978	0.00243794	0.00189529	0.00219579	0.00246858	0.0014908	0.00284243	0.00262285	0.00257511	0.00447955	0.00763729	0.00288656	0.0041984	0.00099299	0.00200949	0.000855831	0.0018214	0.00105525	0.0031726	0.000135928	0.00142452	0.00109402	0.00170994	0.00125199	0.00187781	0.000532038	0.00272105	0.00186708	0.00126401	0.0019295	0.000530321	0.00145043	0.00136603	0.0731202	0.00252629	0.000244137	0.0217965	0.000703675
14.6907	1	Fin	0.00113975	0.000793343	0.000818795	0.000592045	0.000877558	0.000792191	0.000431147	0.00121669	0.00115509	0.480799	0.00250401	0.00132613	0.00145558	0.0011523	0.00107528	0.00171297	0.00175759	0.00133745	0.00249865	0.000486026	0.001231	0.0017281	0.000517323	0.000925733	0.00209345	0.0106898	0.0046878	0.00206706	0.000717048	0.000896837	0.000805152	0.00112632	0.000839733	0.00120347	0.000320195	0.00179459	0.00106485	0.000756616	0.00125579	0.000305515	0.000957634	0.00065196	0.00365154	0.00165153	0.00294655	0.274161	0.00131701
15.3438	1	Fin	0.00188752	0.00224161	0.0013023	0.00136269	0.00151924	0.00135273	0.000694009	0.00200458	0.00203224	0.779577	0.00262345	0.00203503	0.00218078	0.00513808	0.00154872	0.00273774	0.00800427	0.00428852	0.00898399	0.000656943	0.00247724	0.00543337	0.00191058	0.00234953	0.00380693	0.00287946	0.00233248	0.00317286	0.00126475	0.00136324	0.00112908	0.00198285	0.00137352	0.00527376	0.000538364	0.00294648	0.00250038	0.00127994	0.00203009	0.000508068	0.0015232	0.00343575	0.00780712	0.0026479	0.00030056	0.034857	0.00129975
14.6199	1	Fin	0.00225948	0.00127859	0.00146398	0.00101133	0.00164367	0.00158108	0.000842678	0.00224117	0.00453132	0.700875	0.00225304	0.00222254	0.00247334	0.00205331	0.00173692	0.00308607	0.00324212	0.00233116	0.00389074	0.000691376	0.00162249	0.00261877	0.00098272	0.0315537	0.00114065	0.0346866	0.0012547	0.00357887	0.000155569	0.0559956	0.00126537	0.00187035	0.00148893	0.0361396	0.000587127	0.00328419	0.00185829	0.0015877	0.00221408	0.00061207	0.00171777	0.00112045	0.00534149	0.00300961	0.000310991	0.00327773	0.000603425
18.4271	2	Fin	0.00544644	0.00832403	0.00311933	0.00323863	0.149307	0.019161	0.00356118	0.00692414	0.00919556	0.019133	0.00612089	0.00475475	0.00515114	0.00449161	0.00405103	0.00620315	0.0066015	0.0115966	0.0194834	0.00129135	0.00760788	0.0214402	0.00152516	0.0288641	0.0384527	0.151823	0.0034258	0.007408	0.0529299	0.0183911	0.0025756	0.00560446	0.00314775	0.00449804	0.000995236	0.00659556	0.0072729	0.00343892	0.00460785	0.00152061	0.0035041	0.0501143	0.0237541	0.00606993	0.00359532	0.00454205	0.0022279
17.6037	1	Fin	0.000844966	0.000480531	0.000534279	0.000367497	0.0589047	0.000673044	0.000380301	0.000830878	0.00114136	0.176704	0.000829627	0.00081544	0.000902022	0.000752061	0.00129681	0.00111864	0.00122048	0.000872157	0.00144331	0.000240687	0.000599713	0.00101798	0.000290209	0.302891	0.000506069	0.0747642	0.000445079	0.00130404	0.000161988	0.145389	0.00044879	0.000699471	0.000538796	0.00131384	0.000196537	0.00116613	0.000719051	0.00103901	0.000928736	0.000223606	0.000623446	0.000490832	0.00203224	0.00117018	0.000195652	0.00250575	0.000320673
15.5999	1	Fin	0.00173817	0.00174763	0.00120695	0.00128964	0.00130007	0.00127549	0.00067907	0.00185363	0.00377529	0.342587	0.00204262	0.00192108	0.00651901	0.00517531	0.00603371	0.00266433	0.00429507	0.00195917	0.0141909	0.00055335	0.0579864	0.0235939	0.000750361	0.00240484	0.0144035	0.0053345	0.00142351	0.0029832	0.000797047	0.00214373	0.00117329	0.00213251	0.00122368	0.00384845	0.000421421	0.00272528	0.00191664	0.00123649	0.00180434	0.000473975	0.00145225	0.00111496	0.101751	0.00276755	0.000871386	0.00943359	0.000694592
14.8655	2	Fin	0.00203611	0.000788111	0.000886543	0.000606962	0.00137845	0.0104488	0.00110078	0.00166378	0.140628	0.341627	0.00160911	0.00137287	0.00330788	0.00200546	0.00129323	0.001838	0.00200029	0.00139315	0.00234328	0.000464443	0.00100103	0.00161128	0.00146304	0.0029925	0.0204273	0.00915097	0.000875725	0.00220847	0.00277641	0.00195813	0.000784705	0.00114036	0.001001	0.265106	0.000348036	0.00214571	0.0011018	0.00615739	0.00142854	0.00119325	0.00104953	0.00071691	0.00322946	0.00181144	0.000266834	0.0789955	0.000742969
15.7108	2	Fin	0.00237049	0.000469768	0.000506904	0.00036031	0.00149609	0.00172274	0.00155434	0.00151978	0.305828	0.00918884	0.00110804	0.000847833	0.000924654	0.00392657	0.00131488	0.00114172	0.0376393	0.00081497	0.00150143	0.000349163	0.000680446	0.00100537	0.000489293	0.302891	0.000692121	0.00366493	0.00156237	0.0012395	0.000219604	0.0508301	0.000515027	0.000678085	0.000529368	0.00103849	0.000170506	0.00111726	0.000681327	0.00107467	0.000931923	0.00456846	0.000597224	0.000415661	0.0019954	0.00103177	0.000111113	0.0436246	0.0066344
14.4639	2	Fin	0.00416741	0.00133105	0.00137204	0.000947932	0.00177874	0.00128618	0.00072083	0.00184529	0.00481244	0.697842	0.00195519	0.00181533	0.00269336	0.00340783	0.0015681	0.0025058	0.00348375	0.00228678	0.00383779	0.00330041	0.0016628	0.0030861	0.00198459	0.00178816	0.00508192	0.00302466	0.00116288	0.00286105	0.000297321	0.00108766	0.000997866	0.00170819	0.00126621	0.024629	0.000454646	0.00268206	0.00191995	0.00164862	0.00185493	0.000514798	0.00149558	0.00565427	0.00567734	0.00241502	0.000251888	0.0059551	0.000560947
17.6001	1	Fin	0.0033548	0.00189405	0.00222605	0.00151941	0.00402762	0.00254929	0.00133163	0.00336659	0.0104743	0.616117	0.00362114	0.00335014	0.00377138	0.00582616	0.00306428	0.00457556	0.0059907	0.0034749	0.00591108	0.0028664	0.00241089	0.0041197	0.00196698	0.00599759	0.00251291	0.00291269	0.00178381	0.00583486	0.000551076	0.00316176	0.00191512	0.00280471	0.00222944	0.116699	0.000921877	0.00487637	0.00311893	0.00240567	0.00335143	0.000863916	0.00257075	0.00176933	0.00791527	0.00442953	0.000523308	0.0354504	0.00097435
15.3464	1	Fin	0.00294938	0.0016031	0.00183543	0.00125122	0.00672901	0.00221316	0.00100456	0.00288797	0.00274446	0.70838	0.00291628	0.002799	0.00308866	0.0121238	0.0021853	0.00386681	0.0196793	0.00290597	0.00490893	0.00114893	0.00204911	0.00332195	0.00121085	0.0383266	0.00187772	0.0105075	0.00197567	0.00453685	0.000429085	0.020573	0.00157321	0.0023688	0.00186119	0.00297495	0.000750093	0.00405958	0.00235976	0.00186499	0.00289358	0.000763172	0.002142	0.0014944	0.00675587	0.00371439	0.000795557	0.0188406	0.00103872
13.8867	1	Fin	0.00305855	0.0019971	0.000963444	0.00209254	0.00223564	0.00459025	0.00165094	0.0022704	0.42256	0.00714851	0.00171852	0.00161842	0.00166016	0.00136831	0.00133261	0.00200494	0.0535683	0.0015449	0.00437322	0.000425361	0.0014926	0.00332981	0.00049675	0.111121	0.00111151	0.107073	0.00161137	0.00242534	0.000173822	0.0639735	0.00096345	0.00211849	0.00289076	0.0113258	0.000324369	0.00212074	0.00163231	0.00159117	0.00159736	0.00343322	0.00113711	0.00125763	0.00722739	0.00198095	0.000191449	0.0150938	0.00360349
13.2325	1	Fin	0.00195925	0.00144625	0.00142978	0.000960814	0.00143184	0.00123631	0.000741281	0.00200064	0.00164989	0.299258	0.00228262	0.00217895	0.00243273	0.0042373	0.00191307	0.00298291	0.0677355	0.00223313	0.00379178	0.000692789	0.00164923	0.00259368	0.000754078	0.0115917	0.15974	0.022491	0.00118891	0.00353909	0.0156706	0.018775	0.00124277	0.00194863	0.00154452	0.0245402	0.000529307	0.00326561	0.00189964	0.00128635	0.00215485	0.000502084	0.00167162	0.00106529	0.00593945	0.0029723	0.000265039	0.0271656	0.00123177
15.5971	1	Fin	0.00322837	0.000503543	0.000520364	0.000354736	0.00212073	0.00214728	0.00115188	0.0018103	0.41545	0.00906227	0.00225019	0.000890747	0.000884523	0.000710884	0.000752833	0.00107915	0.00110143	0.000841967	0.0014409	0.000231903	0.000890361	0.00110356	0.000284743	0.096559	0.00227733	0.0593261	0.000594403	0.00136053	0.00112982	0.124567	0.000564613	0.000715319	0.000542173	0.000959005	0.000175958	0.00113011	0.000693152	0.00138025	0.000785747	0.0068509	0.00061048	0.000390433	0.00264218	0.0011038	0.000199385	0.168466	0.00124407
14.5886	1	Fin	0.00193895	0.00101014	0.00119133	0.000760391	0.00256992	0.0013906	0.000686173	0.00172715	0.00368481	0.732841	0.00184716	0.00167289	0.00187283	0.00267428	0.00150962	0.00229939	0.00256686	0.00189845	0.0034552	0.0592697	0.00139299	0.00229778	0.00362134	0.00181325	0.028574	0.00226407	0.00182768	0.0026696	0.0011556	0.00096442	0.000960743	0.00159145	0.00113944	0.00653035	0.000432077	0.00243713	0.00144582	0.00158602	0.0017472	0.000486405	0.00131467	0.00087848	0.00529207	0.00222909	0.000201913	0.00434586	0.000581508
16.5182	1	Fin	0.00372336	0.00248106	0.00109213	0.000747004	0.0284687	0.00426319	0.001613	0.00277352	0.349932	0.24824	0.0025992	0.00285537	0.0019385	0.001462	0.0016302	0.00440628	0.00263959	0.00196837	0.0162285	0.00324593	0.00127423	0.00239248	0.000986254	0.00714559	0.000826527	0.00150476	0.00128908	0.00268346	0.000155121	0.00239483	0.00122525	0.00150891	0.00109932	0.00162214	0.000421945	0.00244178	0.00150318	0.00990668	0.00166747	0.00560782	0.00126325	0.00108315	0.00417567	0.00247854	0.000589056	0.127374	0.000943856
14.6518	2	Fin	0.00282822	0.00126464	0.00119104	0.000844845	0.00880073	0.00427549	0.00123557	0.0024892	0.0974741	0.660589	0.00201171	0.00183339	0.00229974	0.00170427	0.00159091	0.0025275	0.00396645	0.00188679	0.00352992	0.000825335	0.00154996	0.00223528	0.000805926	0.00153415	0.0143168	0.00196281	0.00366789	0.00290806	0.00933536	0.000782418	0.0010381	0.00160848	0.00124658	0.00649814	0.000492425	0.0026531	0.00152345	0.00830719	0.0018795	0.0021604	0.00138932	0.000910946	0.00469973	0.00244259	0.000388064	0.0190353	0.00174073
14.7473	1	Fin	0.00239302	0.0126997	0.00208918	0.00106735	0.00193593	0.00164066	0.000976767	0.00259302	0.00831465	0.638348	0.00273745	0.002373	0.00296009	0.00297352	0.00307065	0.0031856	0.00422262	0.00247394	0.0049741	0.000741428	0.00191966	0.00446594	0.00230211	0.00239941	0.0879488	0.0169285	0.00340079	0.00378138	0.0094199	0.00102811	0.00133335	0.00216252	0.00157038	0.00243827	0.000624925	0.00335943	0.00209157	0.00201728	0.00238302	0.000814735	0.00177536	0.0011741	0.00608322	0.00321353	0.00193479	0.043126	0.00131556
13.608	1	Fin	0.00318582	0.00116467	0.00115629	0.00080838	0.0518902	0.00275696	0.0013074	0.00250966	0.174001	0.503063	0.00181261	0.00175336	0.00197836	0.00302475	0.00153379	0.00241429	0.00252892	0.00181546	0.0032003	0.000547971	0.00196721	0.00207513	0.000819953	0.00142452	0.11363	0.00164596	0.00108873	0.00279745	0.00846037	0.000722366	0.000988227	0.00150534	0.00121412	0.00189559	0.00051159	0.00257225	0.001464	0.0128857	0.00181732	0.00350706	0.00135881	0.000878121	0.00489983	0.00237671	0.000364075	0.0047448	0.00082963
16.6888	2	Fin	0.00461372	0.00178425	0.00103398	0.00101608	0.039293	0.00200145	0.00143008	0.00241974	0.0801046	0.281865	0.00184936	0.00167195	0.00185471	0.00173579	0.00150945	0.00396398	0.00224484	0.00204031	0.0165944	0.000763525	0.0579864	0.00281294	0.000845216	0.00346221	0.000912297	0.00322627	0.000981797	0.00267853	0.000121695	0.00308202	0.000952619	0.00178106	0.00107555	0.0102837	0.000416305	0.00238702	0.00168764	0.0368721	0.00168609	0.00179748	0.00121583	0.00103432	0.101751	0.00236328	0.000285728	0.00221128	0.000453369
15.973	1	Fin	0.00580296	0.000758552	0.000855029	0.00059385	0.00349319	0.00640399	0.00176018	0.00270417	0.452618	0.321742	0.0015164	0.00133141	0.00147179	0.00115889	0.00112946	0.00203484	0.00218099	0.00153242	0.00253093	0.000894017	0.00102953	0.00158742	0.000510487	0.0184421	0.00121317	0.00345588	0.00158663	0.00210426	9.50059e-05	0.0054506	0.000747459	0.0011835	0.000906603	0.00158859	0.000338632	0.00192926	0.00109484	0.0417692	0.00131167	0.007386	0.000998083	0.000728016	0.00324739	0.00182401	0.000182865	0.0259226	0.00103034
14.8795	1	Fin	0.00191047	0.00160491	0.00154744	0.000983675	0.00139085	0.00120046	0.000706559	0.00196142	0.00158537	0.100174	0.00412922	0.00269447	0.00324723	0.00213968	0.00218552	0.0164088	0.0206129	0.0165021	0.0120219	0.000697548	0.00165104	0.00346932	0.000762985	0.0251674	0.00161328	0.00618276	0.00163723	0.00427078	0.000479104	0.0134032	0.00155799	0.00197064	0.00147182	0.00627209	0.000521638	0.0054023	0.00184482	0.0012613	0.00210577	0.00049323	0.00181954	0.00148263	0.00588492	0.00943647	0.000529994	0.00724297	0.00121977
15.0966	2	Fin	0.0158931	0.00151748	0.00142657	0.000995894	0.00213713	0.00192123	0.0013709	0.00326176	0.00351584	0.0109833	0.00355748	0.00228674	0.00264198	0.00198803	0.00254297	0.00310685	0.126283	0.00265495	0.00422447	0.00397287	0.00183932	0.00289635	0.000989567	0.00158423	0.000917398	0.0645773	0.0029549	0.00349228	0.000145219	0.00151933	0.00134251	0.00189015	0.00319082	0.00209848	0.000473752	0.00313452	0.0020267	0.0969366	0.00211392	0.00116689	0.00165574	0.00119613	0.00549533	0.00302428	0.000273804	0.129104	0.00199791
16.8781	2	Fin	0.00195126	0.00232368	0.000879354	0.000872202	0.0138813	0.00155457	0.00086243	0.00153948	0.0411973	0.46667	0.00272913	0.00146233	0.00160354	0.00502471	0.0015166	0.00381609	0.00315108	0.00280015	0.00425966	0.0475678	0.00182311	0.00363988	0.00234957	0.000932327	0.00482989	0.00135119	0.00460442	0.00227698	0.000979063	0.000514537	0.000890297	0.0014395	0.00093912	0.00134573	0.00031986	0.00204986	0.00164222	0.00178739	0.00139705	0.000608593	0.00103865	0.00138291	0.0051221	0.00239233	0.000184718	0.178081	0.00547755
16.246	2	Fin	0.00284188	0.00295085	0.000988211	0.000686123	0.120706	0.0186982	0.00111966	0.00184759	0.0649073	0.32046	0.00366777	0.00167792	0.00174041	0.00144186	0.00136621	0.00204741	0.00267881	0.00290297	0.00816741	0.00153172	0.0013433	0.00216539	0.000610453	0.000991235	0.0145028	0.00115303	0.00328006	0.0025005	0.00925486	0.000536427	0.00106612	0.00137675	0.0010559	0.00145084	0.000353972	0.00217142	0.00125777	0.0186747	0.00183241	0.00147281	0.00114403	0.000781921	0.00394573	0.0020343	0.000753163	0.22195	0.00259005
17.2913	1	Fin	0.00192501	0.00133342	0.00112266	0.000825733	0.0404228	0.00140224	0.000713364	0.00173806	0.00516622	0.616469	0.00226628	0.00176237	0.00201903	0.00157269	0.00146132	0.00235731	0.00242401	0.00184084	0.00364814	0.0202544	0.00168446	0.00241172	0.000897189	0.00130507	0.000759686	0.00333191	0.00718734	0.00279151	0.000186082	0.000989796	0.00104827	0.00156238	0.00116446	0.00246266	0.00045063	0.00249469	0.00147642	0.00138594	0.00195781	0.000530079	0.00131099	0.00111096	0.00481854	0.0022865	0.000211581	0.0574389	0.00319408
15.761	1	Fin	0.00221979	0.012991	0.00161926	0.00179312	0.00192053	0.00154306	0.000807632	0.00231457	0.00194671	0.556461	0.00340082	0.00257452	0.00410273	0.00311066	0.00219909	0.00336922	0.00362905	0.0045942	0.0127682	0.00105921	0.00634335	0.0468054	0.00102521	0.0100721	0.00133527	0.00686958	0.00246416	0.00382144	0.000340222	0.00650696	0.00143586	0.00271726	0.0015726	0.0225288	0.000634293	0.00360652	0.00328194	0.00145652	0.00241591	0.000579336	0.00183274	0.0249122	0.0335823	0.00322584	0.000385048	0.0147106	0.00100757
13.8681	1	Fin	0.00125454	0.00118967	0.000968358	0.000754706	0.000927198	0.000766627	0.00048765	0.00128831	0.00105227	0.00821995	0.00187993	0.00152219	0.00165529	0.00130572	0.00232945	0.00210596	0.00973521	0.00197647	0.00326493	0.000420595	0.00146492	0.00250186	0.000541328	0.302891	0.000601371	0.0528953	0.00111708	0.00254673	8.47691e-05	0.150045	0.000851756	0.00139235	0.000980746	0.00153421	0.000325982	0.00214374	0.00161992	0.000849358	0.00145189	0.000326883	0.00114705	0.00629284	0.00456004	0.00206835	0.000265718	0.0328602	0.000912896
15.5063	2	Fin	0.00484625	0.00249532	0.0009674	0.00113875	0.057022	0.0194986	0.00159057	0.00255385	0.256489	0.379072	0.00194225	0.00152652	0.00224545	0.00135723	0.00289218	0.00205124	0.00212482	0.00266047	0.0231147	0.000562427	0.00204184	0.00392254	0.00204364	0.00099908	0.00162969	0.00154594	0.00260448	0.00235194	0.000258778	0.000616432	0.00084635	0.00169183	0.000976985	0.00141657	0.000361421	0.00212364	0.00206133	0.0558418	0.00245156	0.00223932	0.00112173	0.0115886	0.00659936	0.00202571	0.000955329	0.00404413	0.00148589
15.7698	2	Fin	0.00220648	0.00130693	0.00125534	0.000929845	0.00183688	0.00165243	0.000972923	0.00212886	0.0580886	0.376218	0.00246229	0.00195495	0.00310982	0.00178297	0.00216873	0.00263977	0.0103085	0.00199761	0.00389364	0.000975391	0.00179243	0.00254542	0.000789023	0.00132981	0.183542	0.00139553	0.00717059	0.00310339	0.00997817	0.000710039	0.00112216	0.00173473	0.00143599	0.0022711	0.000506695	0.00279834	0.0016198	0.00180317	0.00190298	0.00132089	0.00147911	0.00117546	0.00511366	0.00258346	0.00137373	0.12496	0.00525097
15.3971	1	Fin	0.00184807	0.00148418	0.00129303	0.00100578	0.00137526	0.00118869	0.000719983	0.00191172	0.0100451	0.37593	0.00284614	0.0020126	0.00219477	0.00177203	0.00158665	0.00268673	0.00301211	0.00255062	0.00419266	0.0446031	0.0019185	0.0171571	0.00136714	0.00130221	0.00261279	0.00182985	0.00416315	0.0032078	0.00151651	0.00084101	0.00115993	0.00184226	0.00135978	0.114736	0.000498998	0.00291664	0.00200628	0.00127397	0.0024483	0.000516692	0.00150831	0.003885	0.00618044	0.00265288	0.000552243	0.108378	0.00495877
15.4074	2	Fin	0.00395557	0.0109264	0.00198104	0.00323863	0.00280717	0.00379201	0.0019451	0.0033255	0.383902	0.0171552	0.00529696	0.00333151	0.00397359	0.00285928	0.00250151	0.00415287	0.00430471	0.0108228	0.0301126	0.00121386	0.00537004	0.0138276	0.00105444	0.0023636	0.00245754	0.00318797	0.00435936	0.00495942	0.000567389	0.00243929	0.00182665	0.00341433	0.00204626	0.0515606	0.000665101	0.00440699	0.00523012	0.00237193	0.0031407	0.0024251	0.00232367	0.00649588	0.0185297	0.00403949	0.00110496	0.145658	0.00232607
14.4658	1	Fin	0.00210652	0.00140982	0.00142906	0.0010138	0.00161222	0.00142076	0.000752152	0.00216791	0.00179724	0.75479	0.00232991	0.00216042	0.00240426	0.00193818	0.00175206	0.00300656	0.00373219	0.00266988	0.00425114	0.000786631	0.0017004	0.00315906	0.000883402	0.0078481	0.00112677	0.0047559	0.00116988	0.00348247	0.000265779	0.00539034	0.00123807	0.00193502	0.00167047	0.089665	0.000560529	0.00322306	0.0020368	0.00136052	0.00213665	0.000527803	0.00166858	0.00163237	0.00585295	0.0029122	0.000251323	0.00647556	0.000593613
15.0612	1	Fin	0.00826958	0.000840413	0.000757556	0.000537406	0.0595214	0.022887	0.00308138	0.00253793	0.12026	0.114727	0.00194013	0.00122762	0.00437123	0.00108308	0.00221869	0.0164088	0.00162284	0.00122743	0.00207961	0.000542056	0.000915919	0.00148761	0.000663248	0.000789079	0.00104943	0.00225635	0.00211452	0.00193136	0.000282385	0.00047966	0.000720207	0.00100419	0.000781252	0.00131812	0.00029551	0.00244206	0.000967448	0.0969366	0.00171495	0.0015854	0.000913665	0.000602906	0.00288219	0.00943647	0.000150302	0.183204	0.00140381
13.9603	1	Fin	0.00602172	0.00123084	0.0014156	0.000963212	0.207332	0.00238921	0.00791781	0.00248837	0.0140859	0.35286	0.00335581	0.00224089	0.00260026	0.00191987	0.00176237	0.00321393	0.00313499	0.00225283	0.00408234	0.0538013	0.00164269	0.00287014	0.00136974	0.00182039	0.000876567	0.00181855	0.00165018	0.00348994	0.000120888	0.00135801	0.00137246	0.00181887	0.00147306	0.023484	0.000532357	0.00315548	0.00176043	0.0124715	0.0027247	0.000981777	0.00163312	0.00124972	0.00518069	0.00294792	0.000777925	0.104035	0.00186475
18.1474	1	Fin	0.0145891	0.00211131	0.0010496	0.000835024	0.00441385	0.00468205	0.0028566	0.00282883	0.486293	0.251382	0.00205039	0.00162854	0.00249139	0.00140031	0.00137714	0.00216213	0.00218573	0.00228982	0.0583788	0.000646294	0.00147202	0.00276548	0.000886013	0.00101869	0.000628156	0.00115774	0.00134011	0.00251121	8.61655e-05	0.000594029	0.000910414	0.00159138	0.00104726	0.00153186	0.000372156	0.00226291	0.00169689	0.0449975	0.00165074	0.00676129	0.00119857	0.00427607	0.00555824	0.00214261	0.0002319	0.00806855	0.000633388
14.8753	2	Fin	0.00340416	0.00529149	0.00172356	0.00254974	0.0698839	0.00671767	0.00165407	0.00344863	0.0397712	0.312352	0.00452054	0.0293293	0.00310184	0.00245007	0.00211493	0.0036514	0.00409301	0.00934431	0.0146302	0.133977	0.00461158	0.0478242	0.00265231	0.00188648	0.00241378	0.00218119	0.00258588	0.00428055	0.000218341	0.00140278	0.00313953	0.00310031	0.00195217	0.00437781	0.000635737	0.00381578	0.00481557	0.00801665	0.00265004	0.00103513	0.00200664	0.0501143	0.0136045	0.00352984	0.00069286	0.0154066	0.00109184
14.4425	1	Fin	0.00385905	0.0013838	0.00160611	0.00110289	0.00358802	0.00521922	0.00279528	0.00316346	0.464946	0.102228	0.00264716	0.00246519	0.00270439	0.00239219	0.00191124	0.00358758	0.126283	0.00273468	0.00452166	0.000726596	0.0018504	0.00287577	0.000858011	0.00183163	0.0108171	0.00178115	0.00169906	0.00391454	0.00410106	0.00107416	0.00135298	0.00206126	0.00167402	0.00233641	0.000572633	0.00356793	0.00203162	0.00213098	0.00259893	0.00463139	0.00189382	0.00122082	0.0058806	0.00330398	0.00326035	0.0186549	0.00135206
15.0391	1	Fin	0.00138921	0.00231151	0.00101309	0.000929791	0.037112	0.000916656	0.000734711	0.0014455	0.00252112	0.268022	0.00302006	0.0016526	0.00179433	0.00144793	0.00133933	0.00217287	0.00879545	0.00999942	0.00600659	0.000489034	0.00225945	0.00222105	0.000749891	0.00140219	0.0019478	0.0020657	0.0159411	0.00250137	0.00475644	0.00125326	0.00100772	0.00153299	0.00105742	0.00144786	0.000398442	0.0022186	0.0013701	0.000909136	0.00151754	0.000377483	0.00116485	0.000893164	0.00490269	0.00209269	0.00495931	0.204978	0.0311482
19.0497	2	Fin	0.00196739	0.00376174	0.00154021	0.00149651	0.00151584	0.00117747	0.00077969	0.00196545	0.00249574	0.0109075	0.00451295	0.00250187	0.00266252	0.00228115	0.00190404	0.00338105	0.10798	0.00441929	0.0134503	0.000799982	0.00310564	0.00594633	0.000808775	0.00224529	0.00242785	0.00197161	0.00687037	0.00382835	0.000226476	0.00101887	0.00143653	0.00239597	0.00158967	0.00252716	0.000519358	0.00338885	0.0029572	0.00138115	0.0023972	0.0005332	0.00180654	0.0131294	0.0094243	0.00311129	0.00378508	0.323882	0.00474051
17.1446	1	Fin	0.00321859	0.00131323	0.00150825	0.00102451	0.00954241	0.00421951	0.00130242	0.00287208	0.061716	0.601472	0.00236541	0.0022812	0.00253477	0.00203134	0.0017846	0.00315628	0.0038818	0.00241125	0.0040203	0.00244807	0.00166039	0.00273078	0.00106935	0.00159774	0.000945372	0.00877181	0.00122281	0.00367262	0.000128924	0.00163863	0.00127249	0.00192338	0.00154653	0.164596	0.000590526	0.00339227	0.00194806	0.0101447	0.00240067	0.00156207	0.00175972	0.00125702	0.00546809	0.00306077	0.000441424	0.00539601	0.000652706
15.4607	1	Fin	0.00356806	0.00104084	0.000957866	0.000715926	0.0247375	0.0450464	0.00111637	0.00327742	0.00767673	0.00544021	0.00472635	0.00169099	0.00172573	0.00139357	0.001296	0.00201832	0.0314875	0.00164311	0.00317033	0.00111606	0.00158048	0.00233399	0.000527113	0.00406206	0.00224346	0.0054316	0.00736694	0.00258152	0.000888155	0.00654071	0.00105987	0.00134198	0.00101375	0.00166498	0.000321322	0.00210706	0.00150869	0.00175377	0.0014359	0.000829586	0.00112486	0.00101985	0.00407956	0.00195532	0.000864889	0.49794	0.0109407
16.1462	2	Fin	0.00410564	0.00488163	0.00111691	0.00124896	0.0495306	0.00896007	0.00255128	0.00318071	0.466744	0.00843764	0.00294791	0.00183789	0.0019621	0.0015632	0.00148093	0.00230201	0.0254429	0.00500879	0.0603035	0.00606802	0.00244844	0.0061888	0.0008113	0.00180831	0.000774871	0.00206292	0.00784043	0.00266024	0.000123443	0.00214525	0.00109081	0.00191099	0.00117937	0.00182467	0.000363804	0.00236113	0.00252364	0.00197589	0.00177505	0.0045106	0.00125004	0.00297325	0.00901951	0.00233813	0.000604495	0.0187808	0.00614617
15.9919	2	Fin	0.00527649	0.00122979	0.00132407	0.000905986	0.236926	0.00368423	0.00130345	0.00203877	0.00610438	0.318876	0.00232427	0.00203701	0.00252926	0.00187005	0.00183501	0.0164088	0.00365065	0.00219246	0.00394611	0.000720265	0.00159869	0.0106379	0.00106835	0.00113794	0.00762459	0.00180138	0.00199476	0.00323722	0.000627608	0.00077999	0.00113964	0.00174271	0.00135214	0.14689	0.000474033	0.00378368	0.00176855	0.00169297	0.00388804	0.00109247	0.00156147	0.00110849	0.00527539	0.00882473	0.000267975	0.0425252	0.00114103
15.4545	2	Fin	0.00577974	0.00204946	0.000838377	0.000997857	0.138784	0.0109981	0.00235274	0.00309277	0.359437	0.0957644	0.00200356	0.0013807	0.00185016	0.00123995	0.00170667	0.00204651	0.0018602	0.00314812	0.00407961	0.0353306	0.00195485	0.00440963	0.00118577	0.000765612	0.000618829	0.00100244	0.00113103	0.00216652	9.95145e-05	0.000490984	0.000757447	0.00148107	0.000985888	0.0984281	0.000310828	0.0021564	0.00184145	0.0258097	0.0016599	0.00630699	0.00118045	0.010108	0.00625356	0.00197138	0.000256022	0.0614368	0.000810473
13.906	1	Fin	0.00154069	0.00110454	0.00108879	0.000778624	0.00132957	0.0010045	0.000562195	0.00156798	0.00136619	0.280089	0.00217444	0.00169301	0.00238442	0.00155646	0.00234433	0.0033187	0.126283	0.00172577	0.00318453	0.000563109	0.00150222	0.00219864	0.000618256	0.00135053	0.00675303	0.00225968	0.00470148	0.00270218	0.00232275	0.00120103	0.000989806	0.00148048	0.00113348	0.0517741	0.000438255	0.00689587	0.00151147	0.0010154	0.0016792	0.000394394	0.00126318	0.000826011	0.00441884	0.00278345	0.000520625	0.100059	0.00394978
19.6308	2	Fin	0.00137587	0.00100437	0.000942738	0.000666287	0.001186	0.00115926	0.000500167	0.00140395	0.00152108	0.554161	0.00231869	0.00151891	0.00163682	0.00130675	0.00121129	0.00227087	0.00247294	0.00180292	0.00386594	0.00048868	0.00734823	0.00194615	0.00066921	0.00113943	0.000953847	0.00162618	0.00275776	0.00268222	0.000265338	0.000627346	0.000900206	0.00134767	0.000989518	0.0356667	0.000361236	0.00229101	0.00122811	0.00121654	0.00141658	0.000355336	0.0011475	0.000758202	0.0125506	0.00199526	0.000308854	0.179148	0.00197328
13.7728	2	Fin	0.00337466	0.00464697	0.00109705	0.0020078	0.139892	0.00623724	0.00369713	0.00301478	0.226026	0.232195	0.00277218	0.00182728	0.00261552	0.0015858	0.00160382	0.00230075	0.0026148	0.00490461	0.0104816	0.0360144	0.00331131	0.00728335	0.00123896	0.00124226	0.000695417	0.00160061	0.0019988	0.00272184	0.000100241	0.000885085	0.000991228	0.00197874	0.00112126	0.0044728	0.000445818	0.00243132	0.00317947	0.0158351	0.00785361	0.0036961	0.00130276	0.0474652	0.0106156	0.00224586	0.0002262	0.0314466	0.000690852
17.2182	2	Fin	0.00096865	0.000816665	0.000626407	0.000550879	0.00125381	0.000698686	0.000396348	0.00102074	0.00221694	0.298213	0.00201715	0.00103149	0.00122986	0.000960906	0.000936793	0.00131121	0.003559	0.00110951	0.00268896	0.0164784	0.00129135	0.00147973	0.000582436	0.00357219	0.000664457	0.00110461	0.0159411	0.00167165	0.00246115	0.00173156	0.000665431	0.00093377	0.000676821	0.00148164	0.000260725	0.00139233	0.000898937	0.000750404	0.00096155	0.00030558	0.000739298	0.000908003	0.00305791	0.0012828	0.000389015	0.19434	0.00652342
18.1982	2	Fin	0.00106733	0.00109311	0.000605167	0.00072418	0.0702379	0.00383986	0.000453896	0.00107409	0.00174457	0.412604	0.00255443	0.001038	0.0011177	0.00104513	0.0010811	0.00125422	0.0106323	0.00481404	0.00289981	0.0023331	0.00112902	0.002339	0.000846672	0.000810738	0.0035762	0.0010697	0.0110891	0.00155113	0.00338814	0.000473591	0.000650668	0.000925487	0.00286899	0.00160501	0.000242208	0.00128496	0.00112369	0.000675409	0.00169983	0.000303431	0.000689385	0.00546099	0.00352825	0.00124297	0.000213087	0.229966	0.00850066
14.8981	2	Fin	0.00244066	0.00105589	0.00112266	0.000784032	0.0386437	0.00181447	0.00179852	0.00223507	0.0358801	0.478319	0.00244118	0.00175735	0.00202198	0.0409464	0.00147532	0.00234764	0.00256413	0.00197253	0.00319698	0.0910887	0.00142197	0.00232894	0.00228666	0.00155174	0.00516637	0.00255702	0.00241141	0.00281697	0.00453692	0.000882286	0.00101823	0.00152824	0.0012293	0.00204376	0.000494304	0.00250323	0.00150401	0.00198108	0.00225195	0.00114045	0.00129953	0.00174775	0.00449827	0.00228699	0.000928776	0.0917758	0.00239334
14.3125	2	Fin	0.00608625	0.00165708	0.000743462	0.000941215	0.011662	0.0127532	0.00307397	0.00273687	0.49808	0.230284	0.00150965	0.00117228	0.00150177	0.00118268	0.00173191	0.00160464	0.00158289	0.00321659	0.00385455	0.0203212	0.00157535	0.00407055	0.000568655	0.000837955	0.000636545	0.00373873	0.000788035	0.00184047	0.000133462	0.000642997	0.000644339	0.00124651	0.000770895	0.00405282	0.000327098	0.00165697	0.00195556	0.0382186	0.00151707	0.00617202	0.000884561	0.0197032	0.00516151	0.00157595	0.000152305	0.00123846	0.000342534
16.4183	1	Fin	0.00399762	0.000818858	0.000905047	0.000642656	0.0758786	0.00292637	0.00177685	0.00257276	0.439978	0.298622	0.00140827	0.00138452	0.00156347	0.00126528	0.00108995	0.00194497	0.00193281	0.00144316	0.00254427	0.000828086	0.0011303	0.00165958	0.000572725	0.00113939	0.00121898	0.0464403	0.00212932	0.00225005	0.000338677	0.000981642	0.000795661	0.00119506	0.000954001	0.00137688	0.000401101	0.00203885	0.00115586	0.00184217	0.0017465	0.00681639	0.00106749	0.000701534	0.00353892	0.00186535	0.000352207	0.00174191	0.00233542
14.1853	1	Fin	0.00318269	0.00220672	0.00159012	0.00105977	0.00189601	0.00261211	0.00283038	0.00266255	0.0031745	0.470803	0.00403894	0.00244066	0.00251602	0.00198871	0.0018218	0.00308906	0.0030981	0.00236768	0.00414654	0.00395499	0.00186573	0.00303265	0.0015927	0.00690881	0.000926756	0.00183332	0.0019482	0.00379483	0.000123335	0.00335329	0.00151537	0.00214336	0.00149484	0.00541794	0.000615181	0.00322237	0.00221397	0.015902	0.00785361	0.000734136	0.00172551	0.00147446	0.00660354	0.00297195	0.000856701	0.233544	0.00143742
14.9599	1	Fin	0.0122114	0.00191094	0.00225055	0.00153697	0.0259008	0.00371298	0.00196049	0.003538	0.0118392	0.688363	0.00345111	0.00339509	0.00379079	0.00470921	0.00269934	0.00470425	0.00504799	0.00356193	0.00586841	0.0010284	0.00244437	0.00397356	0.00236109	0.0030219	0.0109381	0.0116059	0.0017346	0.00547584	0.000679272	0.00344469	0.00188573	0.00282738	0.00227548	0.0186725	0.000868323	0.00499426	0.00282152	0.0053653	0.00343453	0.00090647	0.00261848	0.00168885	0.00799218	0.00454951	0.000850257	0.009615	0.000949608
15.0083	2	Fin	0.00209201	0.00118378	0.00131627	0.000927747	0.00151018	0.00127136	0.000708699	0.00200127	0.0018199	0.563016	0.00280428	0.00206631	0.00224011	0.0018202	0.00157948	0.00276028	0.00311043	0.00211665	0.00371967	0.00063104	0.00190943	0.00250551	0.00119546	0.00133926	0.00150292	0.0139628	0.00224619	0.00328306	0.000740908	0.000829387	0.00121177	0.00173035	0.00268035	0.0195021	0.000504013	0.00295773	0.00168262	0.00133516	0.00201096	0.000495999	0.00152683	0.0010034	0.0107412	0.00266145	0.000336049	0.202246	0.0027965
16.6414	1	Fin	0.00180444	0.00111295	0.0012729	0.000887189	0.00135458	0.0012101	0.000662143	0.00190203	0.00157997	0.551705	0.00288714	0.0020076	0.00220044	0.00174405	0.00156558	0.00267393	0.00269948	0.00202159	0.00346162	0.000596165	0.00153031	0.00242167	0.000755089	0.00131987	0.00093594	0.00743424	0.00184362	0.00321561	0.000116411	0.00139226	0.00117782	0.00165855	0.00130348	0.0019626	0.000527766	0.00279594	0.00161534	0.00118115	0.00200001	0.000471781	0.00148364	0.000968479	0.00480739	0.00257771	0.00141401	0.24086	0.00173326
15.5439	2	Fin	0.00145754	0.000989612	0.00107867	0.000746454	0.00109026	0.000965535	0.000543007	0.00154907	0.00124799	0.812914	0.00193351	0.00165704	0.00183749	0.00334572	0.00158001	0.00220913	0.00235348	0.00166822	0.00312808	0.000479279	0.00148726	0.00204593	0.00109414	0.00106981	0.00669472	0.00148988	0.00535475	0.00255763	0.00228496	0.000639908	0.000961143	0.00142997	0.00106397	0.00197383	0.000423401	0.00229756	0.00134348	0.00095692	0.0015911	0.00037569	0.00122181	0.00081147	0.00480221	0.0021241	0.000479742	0.0476976	0.00211062
16.3569	2	Fin	0.0012936	0.00154305	0.00330676	0.000748857	0.000919117	0.000805747	0.000531372	0.00132203	0.00109029	0.27074	0.00338283	0.0173674	0.00188204	0.00164623	0.00157031	0.00268764	0.00200029	0.00277386	0.0080591	0.00049907	0.00797433	0.00669469	0.00088262	0.00138164	0.000892369	0.00103151	0.00748377	0.00249626	0.000120633	0.00071533	0.00313953	0.00255806	0.00100545	0.00140553	0.000345324	0.00205731	0.00165272	0.000943533	0.00141239	0.000321296	0.00154292	0.00151181	0.0801766	0.00206638	0.00054607	0.334413	0.00211792
14.5383	2	Fin	0.00227682	0.00358535	0.00165592	0.00110187	0.0016588	0.00143854	0.000905212	0.00239086	0.00199111	0.368437	0.00300656	0.00250102	0.00287824	0.00222246	0.00230467	0.00334597	0.0119764	0.00272948	0.0148155	0.00126776	0.00198591	0.00305128	0.00240094	0.00241645	0.00703263	0.0103066	0.00295788	0.00402182	0.00551692	0.00324588	0.00138199	0.00214054	0.00185767	0.00333089	0.000619633	0.00355251	0.00206613	0.0015195	0.00248052	0.000590018	0.00276187	0.00151881	0.00620578	0.00348386	0.0013416	0.0326662	0.00094772
14.4963	1	Fin	0.00174854	0.000988421	0.00113243	0.000789343	0.00138804	0.00121749	0.000624911	0.00175161	0.00179017	0.727684	0.00244119	0.00183274	0.00233774	0.00609349	0.0015249	0.00238814	0.00277164	0.00180341	0.00340533	0.000608421	0.00129125	0.00213657	0.00181017	0.00148726	0.0018916	0.0107536	0.00160456	0.00283956	0.000430186	0.000920498	0.0010573	0.00152458	0.00117831	0.0268376	0.000454343	0.002562	0.00142782	0.00117546	0.00182824	0.000479382	0.00132998	0.000867194	0.00414192	0.00232204	0.000265315	0.0992633	0.000556047
17.0831	2	Fin	0.00312288	0.0022222	0.00199324	0.00140258	0.00232329	0.00209269	0.00137127	0.00311735	0.00286433	0.714695	0.00370219	0.00335156	0.00340039	0.00742115	0.00238883	0.00418263	0.0053493	0.0032255	0.00634237	0.000974593	0.00246234	0.0048787	0.00325771	0.00236675	0.00150809	0.00312099	0.00357449	0.00502498	0.000318109	0.0015504	0.00188261	0.00268617	0.00205329	0.00333851	0.000846397	0.00438349	0.0025773	0.00203354	0.00321951	0.000812951	0.00231391	0.00169932	0.00774965	0.00409518	0.000962758	0.0629316	0.00192263
[truncated: 68 more columns]
