# Supplementary material for: Childhood BMI in relation to microbiota in infancy and lifetime antibiotic use
Source: Microbiome. 2017 Mar 3;5:26. doi: 10.1186/s40168-017-0245-y (PMC5335838; doi:10.1186/s40168-017-0245-y)
Supplement: Additional file 2: — R script for the main analysis. (R 4 kb) [file 40168_2017_245_MOESM2_ESM.r]

#filter out taxa with low abundance or prevalence and replace outlier values with 3*SD
ReplaceOutliers <- function(taxa,cutoff,minlevel,minprevalence){
for(i in names(taxa)) taxa[,i][log(taxa[,i])>(mean(log(taxa[,i]+1))+cutoff*sd(log(taxa[,i]+1)))] <- exp(mean(log(taxa[,i]+1))+cutoff*sd(log(taxa[,i]+1)))
taxa <- taxa[,colSums(taxa > minlevel,na.rm=T)>minprevalence*nrow(taxa)]
return(taxa)}

filtered_data3mo <- data.frame(ReplaceOutliers(taxa=data3mo,cutoff=3,minlevel=0.001,minprevalence=0.30))


#calculate deviance from expected BMI (=residuals)
tmp <- na.omit(filtered_3modata)
tmp$re <- rstandard(lm(BMI72months~country+totalAB+Breastfeeding+Birthweight.kg,data=tmp))
tmp$re2 <- rstandard(lm(BMI72months~Breastfeeding+Birthweight.kg,data=tmp))

#calculate correlations between bacteria and deviance from expected BMI
result <- data.frame(cor=rep(NA,length(filt_taxa)))
rownames(result)<- filt_taxa

for(i in rownames(result)) {
 result[i,"cor"] <- cor.test(tmp$re,log(tmp[,i]))$estimate
   result[i,"min"] <- cor.test(tmp$re,log(tmp[,i]))$conf.int[1]
   result[i,"max"] <- cor.test(tmp$re,log(tmp[,i]))$conf.int[2]
   result[i,"p"] <- cor.test(tmp$re,log(tmp[,i]))$p.value

     result[i,"corNL"] <- cor.test(tmp$re[tmp$country=="NL"],log(tmp[tmp$country=="NL",i]))$estimate
   result[i,"minNL"] <- cor.test(tmp$re[tmp$country=="NL"],log(tmp[tmp$country=="NL",i]))$conf.int[1]
   result[i,"maxNL"] <- cor.test(tmp$re[tmp$country=="NL"],log(tmp[tmp$country=="NL",i]))$conf.int[2]
   result[i,"pNL"] <- cor.test(tmp$re[tmp$country=="NL"],log(tmp[tmp$country=="NL",i]))$p.value

     result[i,"corFin"] <- cor.test(tmp$re[tmp$country=="Fin"],log(tmp[tmp$country=="Fin",i]))$estimate
   result[i,"minFin"] <- cor.test(tmp$re[tmp$country=="Fin"],log(tmp[tmp$country=="Fin",i]))$conf.int[1]
   result[i,"maxFin"] <- cor.test(tmp$re[tmp$country=="Fin"],log(tmp[tmp$country=="Fin",i]))$conf.int[2]
   result[i,"pFin"] <- cor.test(tmp$re[tmp$country=="Fin"],log(tmp[tmp$country=="Fin",i]))$p.value

  result[i,"corhighAB"] <- cor.test(tmp$re2[tmp$totalAB>1],log(tmp[tmp$totalAB>1,i]))$estimate
   result[i,"minhighAB"] <- cor.test(tmp$re2[tmp$totalAB>1],log(tmp[tmp$totalAB>1,i]))$conf.int[1]
   result[i,"maxhighAB"] <- cor.test(tmp$re2[tmp$totalAB>1],log(tmp[tmp$totalAB>1,i]))$conf.int[2]
   result[i,"phighAB"] <- cor.test(tmp$re2[tmp$totalAB>1],log(tmp[tmp$totalAB>1,i]))$p.value

     result[i,"corlowAB"] <- cor.test(tmp$re2[tmp$totalAB<2],log(tmp[tmp$totalAB<2,i]))$estimate
   result[i,"minlowAB"] <- cor.test(tmp$re2[tmp$totalAB<2],log(tmp[tmp$totalAB<2,i]))$conf.int[1]
   result[i,"maxlowAB"] <- cor.test(tmp$re2[tmp$totalAB<2],log(tmp[tmp$totalAB<2,i]))$conf.int[2]
    result[i,"plowAB"] <- cor.test(tmp$re2[tmp$totalAB<2],log(tmp[tmp$totalAB<2,i]))$p.value

    result[i,"corhighABFin"] <- cor.test(tmp$re2[tmp$totalAB>1&tmp$country=="Fin"],log(tmp[tmp$totalAB>1&tmp$country=="Fin",i]))$estimate
   result[i,"minhighABFin"] <- cor.test(tmp$re2[tmp$totalAB>1&tmp$country=="Fin"],log(tmp[tmp$totalAB>1&tmp$country=="Fin",i]))$conf.int[1]
   result[i,"maxhighABFin"] <- cor.test(tmp$re2[tmp$totalAB>1&tmp$country=="Fin"],log(tmp[tmp$totalAB>1&tmp$country=="Fin",i]))$conf.int[2]
   result[i,"phighABFin"] <- cor.test(tmp$re2[tmp$totalAB>1&tmp$country=="Fin"],log(tmp[tmp$totalAB>1&tmp$country=="Fin",i]))$p.value

     result[i,"corlowABFin"] <- cor.test(tmp$re2[tmp$totalAB<2&tmp$country=="Fin"],log(tmp[tmp$totalAB<2&tmp$country=="Fin",i]))$estimate
   result[i,"minlowABFin"] <- cor.test(tmp$re2[tmp$totalAB<2&tmp$country=="Fin"],log(tmp[tmp$totalAB<2&tmp$country=="Fin",i]))$conf.int[1]
   result[i,"maxlowABFin"] <- cor.test(tmp$re2[tmp$totalAB<2&tmp$country=="Fin"],log(tmp[tmp$totalAB<2&tmp$country=="Fin",i]))$conf.int[2]
    result[i,"plowABFin"] <- cor.test(tmp$re2[tmp$totalAB<2&tmp$country=="Fin"],log(tmp[tmp$totalAB<2&tmp$country=="Fin",i]))$p.value
 
        result[i,"corhighABNL"] <- cor.test(tmp$re2[tmp$totalAB>1&tmp$country=="NL"],log(tmp[tmp$totalAB>1&tmp$country=="NL",i]))$estimate
   result[i,"minhighABNL"] <- cor.test(tmp$re2[tmp$totalAB>1&tmp$country=="NL"],log(tmp[tmp$totalAB>1&tmp$country=="NL",i]))$conf.int[1]
   result[i,"maxhighABNL"] <- cor.test(tmp$re2[tmp$totalAB>1&tmp$country=="NL"],log(tmp[tmp$totalAB>1&tmp$country=="NL",i]))$conf.int[2]
   result[i,"phighABNL"] <- cor.test(tmp$re2[tmp$totalAB>1&tmp$country=="NL"],log(tmp[tmp$totalAB>1&tmp$country=="NL",i]))$p.value

     result[i,"corlowABNL"] <- cor.test(tmp$re2[tmp$totalAB<2&tmp$country=="NL"],log(tmp[tmp$totalAB<2&tmp$country=="NL",i]))$estimate
   result[i,"minlowABNL"] <- cor.test(tmp$re2[tmp$totalAB<2&tmp$country=="NL"],log(tmp[tmp$totalAB<2&tmp$country=="NL",i]))$conf.int[1]
   result[i,"maxlowABNL"] <- cor.test(tmp$re2[tmp$totalAB<2&tmp$country=="NL"],log(tmp[tmp$totalAB<2&tmp$country=="NL",i]))$conf.int[2]
    result[i,"plowABNL"] <- cor.test(tmp$re2[tmp$totalAB<2&tmp$country=="NL"],log(tmp[tmp$totalAB<2&tmp$country=="NL",i]))$p.value
   
   }
